# Supplementary material for: Rationally designing antisense therapy to keep up with evolving bacterial resistance
Source: PLoS One. 2019 Jan 15;14(1):e0209894. doi: 10.1371/journal.pone.0209894 (PMC6333403; doi:10.1371/journal.pone.0209894)
Supplement: S2 File — This Excel file contains the data points for display items in the main body of the paper. (XLSX) [file pone.0209894.s002.xlsx]

## Sheet: Sheet1
	fig2					fig4a
# of Entry Mech.	1	2	3	4	5	1																		2																		3
omega	NA	NA	NA	NA	NA	-11	-9	-7	-5	-3	1	3	5	7	9	11	13	15	17	19	21	23	25	-11	-9	-7	-5	-3	1	3	5	7	9	11	13	15	17	19	21	23	25	-11	-9	-7	-5	-3	1	3	5
# of conventional antibiotics
	2.375	9.75	21.9167	47.8333	77.9167	3	1.75	2	1.95833	2.25	2.625	1.875	2.70833	2	2.625	2.58333	2.16667	2.75	1.79167	2.16667	2.20833	2.875	2.54167	8.79167	9.08333	9.41667	5.58333	12.8333	8.5	8.04167	8.83333	13.5833	7.83333	61.9583	23.5833	20.0833	14.4167	14.9583	16.875	16.375	19.625	25.125	23	28.25	31.5833	23.7083	24.8333	23.0833	127.667
	2.04167	9.375	24.25	34.0417	62.4167	2.41667	2.75	2.08333	2	2.16667	2.29167	1.58333	2.79167	1.375	2.29167	2.33333	2.25	1.375	2.91667	2.66667	2.83333	1.33333	1.5	10.2083	10.0417	12.9583	8.75	9	8.83333	11.3333	9.45833	7.70833	14.3333	76.9167	10.9167	27.9583	17.5417	14.2083	18	19.875	17.375	23.4167	22.625	23.375	22.6667	23.8333	33.5417	35.5	94.5833
	2.70833	9.95833	22.9583	51.1667	70.75	1.875	2.66667	2.79167	2.45833	2.45833	2.45833	1	1.54167	2.70833	1.45833	1.95833	2.41667	3.125	2.79167	2.125	1.79167	1.75	2.29167	9.16667	9.70833	9.91667	9.54167	9.91667	9.625	10.375	8.66667	9.70833	21.9167	58.375	19.75	15.1667	10.25	16.8333	8.16667	14.2083	17.25	23.2083	23.3333	23.1667	25.4167	25	32.25	31.9167	156.583
	2.20833	11.75	21.5	33.8333	85.25	2.75	2.33333	1.83333	2.79167	2	2.125	1.45833	3.08333	1.33333	2.41667	2	2.54167	2.75	2.375	2.29167	1.16667	1.95833	2.41667	9.45833	9.16667	10.4583	10.125	9.375	10.0833	9.04167	18.7083	9.75	17.9167	52.9583	21.9583	22.5	19.7917	17.5833	23.2917	17.3333	12.0417	23.2083	25.4583	23.3333	25.125	28.0417	28.9583	43.4167	51.9583
	1.04167	10	27.2917	42.2917	57.1667	2.45833	1.625	2.16667	2.5	1.83333	2.33333	2.75	2.04167	2.29167	2.375	2.20833	2.25	1.91667	2.70833	2.41667	2.375	2.08333	2.25	8.625	9.375	9.08333	10.0417	9.16667	9.625	14.2083	9.375	9.625	12.5833	21.7917	19.9583	22.25	15.9167	16.8333	14.0417	16.75	13.9583	23.625	23.4583	23.5833	23	23.0417	32.125	19.625	458.333
	2.58333	5.70833	18.75	48.7083	52.375	1.45833	1.75	2.45833	2.625	2.33333	1.75	2	2.33333	1.33333	2.70833	2.08333	2.375	1.29167	2.45833	1.83333	3	1.54167	3.08333	9.16667	9.75	10.0833	10.4583	8.41667	9.08333	10.9583	14.6667	18.5	12.0833	21.875	22.3333	28.125	14.3333	14.1667	14.375	14.1667	23.5417	19.7917	22.6667	22.5	24.375	27	24.8333	62.7083	835.292
	2.70833	10.125	23.4167	44.125	74.25	1.5	2.41667	2.25	1.75	2.41667	1.41667	2.83333	2.33333	1.875	1.95833	2.375	2.125	1.95833	2.5	2.25	2.16667	1.29167	2.125	10.1667	9.95833	9.45833	9.41667	10.0833	9.25	11.75	8.79167	13	12.125	88.5	22.3333	25.4167	19.0833	17.2083	14.2917	14.5833	15.125	18.875	23.2083	22.75	23.375	23.0417	35.5833	62.4167	353.917
	2.125	10.0417	22.875	35.5833	53.7083	1.875	1.79167	2.29167	2.08333	1.625	1.95833	1.95833	1.58333	2.83333	2.08333	1.875	2.25	1.875	2.04167	2.95833	2.125	1.45833	2.875	10	9.91667	9.91667	9.54167	9.625	7.75	15	10.625	9.16667	8.20833	17.9583	21.25	24	19.7917	11.2083	16.7917	13.1667	16.75	25.5417	23.875	23.2083	23.0417	19.2083	37.5	55.5	64.4583
	2.66667	8.625	32.125	41.375	58.1667	1.29167	2	2.75	2.375	2.41667	2.41667	2.29167	2.625	2.125	2.04167	2.54167	2.375	2.79167	3.04167	2.33333	2.16667	1.95833	2.79167	9	8.91667	9.125	8.66667	10.0417	9.79167	9.04167	19.9167	7.91667	7.375	55.8333	21.7917	21.625	20.5833	20.0417	16.6667	17.75	10.4167	23.5	23	23.125	22.3333	23.8333	27.875	26	224.083
	1.70833	9.5	17.0833	26.375	43.4583	1.79167	2.375	2.41667	2.54167	2.375	1.54167	1.16667	1.95833	1.25	2.625	2.83333	2.25	2.54167	1.75	2.45833	1.79167	2.75	2.5	9.29167	10	9.75	10.125	10.25	8.5	7.79167	8.29167	8.20833	19.3333	21.9167	22.0417	18.5	17.2083	17.4167	19.4167	17.5	20.8333	23.375	24.0417	22.125	18.7083	27.25	25.9583	36.75	105.958
	1.83333	10.375	21.6667	54	62.7917	2.125	2.29167	1.79167	2.08333	2.33333	2.58333	2.5	1.5	1.83333	3.04167	2.75	1.54167	2.16667	2.25	1.91667	2	2.5	2.375	9.375	9.33333	9.08333	9.16667	9.54167	10.125	8.29167	9.04167	13.0833	8.41667	32.5417	27.7083	22.5833	19.875	14.0417	17.0833	11.3333	14.7917	22.875	23.75	26.7917	22.3333	24.7917	33.6667	31.875	229
	2.70833	8.41667	23.7083	44.5417	74.5833	2.33333	2.625	2.41667	1.375	2.79167	1.75	2.375	2.79167	2.625	2.375	1.79167	0.916667	2.20833	2.875	2.875	2.83333	2.04167	2.25	9.75	8.54167	9.66667	9.29167	7.70833	9.70833	7.91667	8.33333	8.83333	7.08333	104.25	19.75	19.6667	17.0833	10.9167	15.9583	13.75	8.45833	23.25	23.2083	22.5833	23.5833	22.25	33.5	20.75	103.583
	3	9.54167	53.8333	100.75	3000.04	2.70833	1.91667	1.875	2.79167	2.04167	1.91667	2.58333	2.29167	1.125	2.29167	3.08333	2.125	2.125	3.08333	1.625	2.41667	2.5	1.29167	8.70833	9.29167	8.875	9.66667	8.91667	9.125	13.7083	8.75	9.04167	7.79167	43.375	19.6667	19.9167	17.4167	17.6667	20.1667	14.4167	17.0417	23.5417	25.2917	29.1667	22.5417	26.9583	22.75	31.6667	996.875
	2.08333	9.95833	25.4167	50.125	96.3333	2.08333	2.75	1.79167	2.33333	2.54167	1.08333	1.95833	2.375	2.41667	1.66667	1.875	2.54167	1.375	1.79167	1.79167	2.58333	2.29167	1.25	10.4167	9.41667	9.45833	10.125	9.66667	5.29167	8.79167	10.4583	8.66667	37.8333	41.0417	16.7917	25.375	20.5833	16.9167	18.3333	17.1667	14	19.0833	25.1667	23.3333	25.2917	18.1667	28.9583	33.375	469.833
	2.125	10.0417	26.75	62.5417	78.2083	1.54167	2.83333	2.58333	2.875	2.04167	2.66667	2.66667	2.20833	2.33333	1.75	2.75	2.29167	1.5	1.375	2.29167	3	2.5	2.58333	8.16667	10.2917	9.25	9.875	8.04167	8.91667	7.875	7.79167	7.83333	13.2917	61.2917	15.9583	27.5833	17.0833	22.9583	16.625	17.2917	14.5833	23.25	27.8333	21.2917	23.75	23	29.7917	31.5417	299.583
	2.625	9.75	30	43.3333	64.3333	2.29167	1.83333	2.25	1.83333	2.04167	1.875	1.625	1.79167	1.95833	0.958333	2.70833	2.20833	2.66667	2.5	2.41667	3.16667	2.125	2.54167	10.4583	5.70833	9.79167	8.5	9.875	7.91667	9.58333	9.70833	11.9583	9.70833	40.2917	24.9583	22.6667	19.7083	18.0833	17.875	20.5417	19.625	23.125	19.125	23.5833	25.75	22.5833	35.6667	19.6667	146.125
	2.58333	9.625	18.7917	43.75	67.0417	1.20833	2.70833	2.08333	0.875	2.33333	1.5	1.5	3.20833	2.79167	2	1.66667	2.5	2.5	2.5	2.625	2.58333	2.875	2.79167	9.125	9.58333	8.79167	9.04167	10.4167	8.875	14.5417	10.2083	15.0833	17.75	73.2917	19.875	25.2917	17.5	16.1667	19.8333	14.0417	14.5417	19.2917	23.25	23.5	23.75	19	21.75	52.0417	142.667
	1.875	9.54167	33.625	47.7917	58.75	2.08333	2.33333	2.375	2.54167	2.08333	2.79167	2.20833	2.125	3.33333	2.25	3.08333	1.79167	2.125	2.20833	3.125	2.875	2.25	2.66667	9.04167	9.79167	10.2917	9.33333	8.58333	8.625	12.5833	8.58333	13.375	18.8333	75.5417	25	25.4583	20.4583	17.2083	17.5833	17.4167	14.0833	23.875	18.0417	22.5417	18.9167	27.6667	28.4583	37.7917	28.2917
	2.54167	9	18.0833	37.0833	54	2.29167	1.66667	1.75	2	1.58333	1.66667	2.54167	2.58333	2.54167	2.58333	1.41667	1.625	2.16667	2.54167	2.58333	2.625	3.20833	1.95833	9.79167	9.54167	10.0417	8.875	9.875	9.875	11.6667	8.875	13.9167	8.08333	26.25	22.7917	14.4167	10.9583	14.7083	17.0417	20.5417	13.7917	25.5833	23.4583	23	23.9583	23.25	29.125	49.75	132.708
	2.25	9.29167	23.625	43	75.5	1.79167	2.625	2.70833	2.33333	3	1.33333	1.16667	1.95833	1.54167	2.25	2.375	1	2.45833	2.5	1.29167	1.25	2.625	2.83333	9.45833	10.0833	9.625	9.95833	9.20833	9.66667	8.25	9.25	8.04167	9.5	20.2083	22.4167	22.75	16.9167	17.625	14.5833	14.6667	17.2917	23.5	25.2917	23.875	26.9583	21.2083	20.9167	42.5833	107.167
	2.5	10.2917	31.2917	37.4583	55.3333	2.125	2.625	2.08333	2.75	2.5	2.375	1.91667	2.5	2.66667	3.08333	2.04167	2.66667	2.25	2	2.54167	2.75	2.54167	2.41667	9.375	10	9.54167	8.75	9.91667	9.66667	8.08333	8.66667	9.20833	8.83333	44.2083	13.5	21.5417	22.7917	20.125	11.25	14.125	17.125	25.75	27.0417	23.1667	23.5417	25.875	21.4167	65.2917	194.375
	1	9.33333	15.375	30.875	38.7083	1.91667	2.16667	2.20833	2.54167	1.58333	1.41667	2.58333	2.70833	2.91667	1.70833	2.375	2.66667	2.5	1.33333	2	2.41667	1.79167	1.75	10.25	10.0833	9.375	8.83333	8.45833	9.58333	14.3333	8.95833	10.125	12.625	35.625	22.1667	23.5833	23.3333	13.7917	19.6667	21.875	14.75	22.875	23.6667	27.375	27	23.0417	31.75	40.75	111.542
	2.5	9.58333	25.0833	51.0417	57.7917	2.45833	2.125	2.625	1.83333	2.04167	3	2.33333	2.29167	2.625	3	2.875	2.5	2.29167	2.04167	2.58333	1.29167	2.625	2.16667	9.54167	9.66667	9.16667	9.5	9.79167	8.54167	14.625	9.33333	10.2917	21.625	14.7917	29.3333	16.5833	20.375	14	14.375	14.0417	14.4583	23.8333	29.2083	22.7917	22.5417	23.3333	28.2917	34.6667	467.917
	1.79167	10	17.375	26.375	41.875	1.83333	1.875	1.79167	2.04167	2.54167	2.375	1.29167	2.20833	2.20833	1.45833	2.875	2.79167	1.75	2.08333	2.29167	1.16667	2.20833	2.5	9.45833	9.41667	9.375	9.04167	9.25	9.25	8.79167	8.75	7.75	7.125	31.7917	28.2917	13.5833	16.375	17.25	20.25	16.9583	19.625	19.0833	25.5	25.5833	22.5	23.2917	22.2917	82.625	411.25
	2.5	9.54167	22.9167	50.4167	67.8333	2.04167	2.58333	1.79167	1.875	2.91667	2.29167	2.16667	1.75	2.29167	1.83333	1.875	1.54167	1.875	2.58333	2.41667	2.375	2.66667	2.41667	8.5	9.41667	9.625	9.75	9.45833	9.75	14	9.20833	9.20833	7.91667	41.9167	19.5417	17.1667	21.7083	13.7917	14.2917	17.25	20.3333	25.4167	23.375	23.0417	22.2917	23.125	29.4167	45.625	409.083
	1.83333	9.5	27.625	35	58.0417	2.04167	1.95833	2	2.875	1.375	3.04167	2.08333	2.70833	2.58333	3.16667	2.5	2.375	1.625	1.125	2.45833	2.625	1.16667	2.04167	9.95833	9.91667	9.16667	8.70833	9.875	8.70833	13.875	9.41667	8.75	8	47.5417	19	16.6667	16.9167	17.3333	17.2083	15.75	13.75	23.5	23.1667	22.7917	23.3333	26.25	21.125	94.9167	126.25
	1.66667	9.45833	17.9583	33.5	52.0417	2.45833	2.33333	2.41667	1.45833	2.29167	1.875	2.29167	2.20833	1.95833	2.91667	2.375	2.41667	2.54167	2.41667	1.95833	1.79167	2.375	1.95833	9.54167	9.875	9.70833	9.25	10.2083	9.08333	10.7083	9.41667	6.70833	12.125	57.5417	21.3333	16.8333	17.125	22.4167	19.8333	17	23.25	25.1667	23.7917	23.4583	19.1667	22.8333	33.5417	66.2083	352.458
	3	9.25	30.25	40.0417	58.4167	2.70833	1.70833	1.79167	2.41667	1.79167	1.95833	2.625	2.29167	1.58333	2.75	2.20833	2	1.91667	2.25	1.41667	1	1.91667	2.29167	10.2917	8.58333	9.20833	10.0417	9.41667	12.2917	15.3333	8.95833	9.41667	17.5417	23.75	14.5	17.8333	16.9167	17.25	17.625	17.3333	19.5417	23.1667	23.2083	23.6667	21.4583	23.5833	37.6667	49.625	268.208
	1.16667	10.2917	18.5833	41.2917	52.875	2.20833	1.5	1.83333	2.5	2.70833	2.375	2	2.04167	1.91667	3.45833	1.08333	2.66667	2.25	2.29167	2.33333	2.41667	2.16667	1.66667	9.875	9.58333	9.25	10	8.70833	9.25	15.75	8.79167	7.625	9.45833	58.9167	19.5833	13.9167	12.6667	23.5417	16.875	21	17.2917	25	23.5833	23.4583	22.9167	26.75	34.25	28.3333	550.125
	1.29167	10.0417	39.625	53.625	86.8333	1.95833	2.25	2.04167	2.875	1.66667	1.70833	2.625	2.75	2.20833	3.41667	2.25	1.66667	2	2.375	1.70833	2.04167	2.16667	1.70833	8.875	9.41667	10.5417	9.91667	9.375	10	9.41667	10.0833	7.75	13.875	58.6667	21.875	17.1667	11.4583	27.375	17.875	17.75	17.625	23.5	23.375	26.7917	31.9167	23.3333	21.25	71.375	490.083
	1.04167	9.08333	21.7917	49.9167	83.7083	2.29167	1.25	2.41667	1.875	2.66667	2.41667	2	1.83333	2	2	3.08333	2.04167	2.33333	1.95833	1.875	2.54167	2.70833	1.83333	8.54167	10.375	9.70833	9.70833	10.0833	9.95833	10.0833	9.75	8.79167	14	70.625	27.3333	22.6667	18.5417	17.375	14.2917	11.1667	13.9167	24.875	23.3333	23.6667	23.4167	26.375	31.2917	46.9583	858.125
	0.958333	15	57.375	955.375	3000.04	1.29167	2.29167	1.79167	2.70833	2.29167	2.16667	3.04167	1.70833	3.04167	2.25	2.95833	2	1.70833	2.79167	2	2.83333	2.79167	2.08333	9.25	8.83333	9.75	10.0417	8.95833	10.1667	9.04167	9.41667	8.54167	9.625	35.3333	11.1667	13.25	14.4167	21.125	16.875	11.5	18.4583	29.1667	18.875	23.3333	23.125	22.4583	43.3333	29.5	99.25
	1.58333	11.125	20.875	37.6667	48.4583	2.20833	1.375	2.5	1.58333	1.125	2	2.20833	2.125	2.29167	1.5	2.33333	2.41667	1.79167	2.29167	1.54167	2.33333	2.75	1.29167	9.125	9.95833	10.0833	8.625	9.29167	9.45833	12.8333	7.29167	7.20833	17.5833	23.4167	19.5	23.375	22.9167	20.4583	14.5417	16.9167	14.4583	23	26.375	19.2083	29.9583	22.625	43.5833	32.4583	518.208
	1.79167	8.75	23.5	40.7917	52.3333	2.83333	1.79167	1	2.70833	2.04167	2.58333	2.58333	1.54167	2.625	2.41667	1.375	2.08333	2.70833	3.04167	2.08333	2.375	1	2.25	9.375	9.70833	9.83333	10	10.1667	9.75	11.75	8.625	18.9167	14.4583	43.9167	22.3333	22.875	27.9583	20.0833	10.5417	13.7917	14.4583	22.625	18.625	26.8333	22.75	23.2083	21.9583	45.875	973.708
	1.20833	12.375	18.6667	34	50.4167	2.41667	2.04167	2.66667	2	1.95833	1.54167	2.625	1.45833	2.45833	2.54167	2	1.95833	2.375	2.45833	1.625	2.58333	2.875	2.5	9.20833	10.3333	9.58333	9.54167	8.79167	10.125	16.2083	8.875	9.95833	6.91667	50.125	18.4167	19.6667	16.4583	20.125	17.4583	14.5417	14.3333	23.4167	23.6667	22.7917	23.125	19.0833	40	78	144.042
	2.16667	9.41667	23.4583	47.5417	68.7083	2.58333	2.41667	1.58333	2.66667	2.33333	2.66667	2.79167	1.79167	2.5	1.91667	2.45833	2.375	1.95833	2.79167	1.75	2.04167	2.45833	2.41667	9.95833	8.54167	9.66667	10.125	9.625	9.41667	9.41667	10.875	8.58333	7.16667	30.875	46.4583	19.75	20.5	14.5833	11.0833	14.2083	17.7917	27.7083	23.7917	28.0833	28.2917	18.625	28.125	44.375	744
	2.66667	12.75	24.875	47.7083	89.7083	2.41667	2.33333	1.91667	2.75	2.58333	2.04167	2.625	1.58333	1.875	3.375	1.83333	1.20833	2.375	1.20833	2.45833	1.25	2.45833	1.41667	8.25	9.66667	9.58333	8.83333	8.70833	9.95833	10.375	9.79167	20.7083	14.375	52.8333	21.0417	20.0417	17.1667	22.5833	20.125	14.125	14.2083	23.5	22.8333	22.625	19.3333	25.0833	26.5	26.3333	132.5
	1.66667	10.25	22.75	70.5417	79.1667	2.33333	2.16667	2.75	2.58333	2.41667	2	1.25	2.33333	1.875	2.54167	1.66667	2.95833	2.66667	2.83333	2.375	2.54167	2.625	1.83333	5.66667	10.125	9.125	9.25	10.375	9.70833	10.0417	8.83333	15.2083	7.91667	37.0833	24.4583	19.4167	22.1667	14.2917	19.4583	19.7083	20.9583	22.4583	23.0417	23.9167	23.25	22.75	26.2083	35.375	100.458
	2.375	8.75	23.1667	36.0417	78.2917	2.58333	1.29167	2.5	2.45833	2.25	2.20833	2.33333	2.79167	2.29167	1.29167	2.04167	1.54167	2.79167	2.45833	2.41667	2.75	1.79167	2.33333	9.625	8.83333	10.375	10.2917	12.4583	8.29167	15	10.4167	9.29167	25.75	57.7917	16.7917	22.125	20.2083	11.875	14.125	19.4167	11.375	23.5	23.6667	23.125	22.4167	24.2083	41.3333	30.625	392
	2	8.04167	27.7917	36.875	50.875	1.95833	2.875	2	2.58333	3	2.70833	2.41667	2.625	2.66667	3.83333	1.79167	1	2.125	2.70833	1.66667	2.33333	2	2.29167	9.20833	8.79167	9.91667	10.125	9.41667	9.29167	13.7083	7.16667	8.75	15.0417	37.1667	22.1667	30.4167	19.5833	16.9583	14.2917	14.2083	19.5	26.125	23.0833	19.125	23.5833	26.8333	36.625	29.375	514.292
	1.375	9.95833	23.3333	50.25	72.0833	1.41667	1.70833	2.08333	1.29167	1.83333	2.16667	1.41667	1.20833	2	2.95833	2.04167	2.54167	1.58333	2.20833	2.625	2.58333	1.45833	2.41667	10.1667	9.75	10.1667	8.875	9.08333	9.91667	9.91667	7.58333	7.75	14.0417	50.7917	26.5833	16.2917	19.375	16.125	19.75	11	17.4583	23.75	23.125	22.875	23.5	27.4583	32.2917	39.8333	327.042
	1.16667	9.54167	19	84.2917	1142.83	1.5	1.83333	2.375	1.625	2.625	1.08333	2.16667	1.875	2	1.79167	2.375	1.04167	2.45833	2.45833	2.33333	2.375	2.41667	2.875	10.1667	9.04167	9.08333	10.25	5.70833	10.125	8.91667	9.66667	19.75	8.125	53.2917	33.875	24.7083	13.0833	12.6667	17	17.75	14.3333	26.7917	19.0417	22.8333	23.4167	19.2083	30.25	23.25	986.458
	2.375	13.375	24.9167	39.2083	53.5	1.83333	1.83333	2.20833	2.79167	1.54167	2.25	1	2.16667	2.54167	2.25	1.875	2.125	2.375	2.41667	1.58333	2	1.375	1.875	9.83333	9.08333	9.45833	9.04167	9.625	9.16667	10.2917	7.95833	9.41667	12.625	34.2917	20.125	28.6667	20.5	11.75	16.625	19.7917	11.4583	23.4583	23.0833	22.8333	24.5417	22.8333	24.1667	28.125	190.958
	2.625	9.83333	22.5417	48.3333	70.0417	2.54167	2.625	2.79167	2.58333	2.29167	1.54167	0.916667	2.70833	2.625	3.54167	2.375	2.95833	1.41667	2.83333	1.16667	2.625	1.33333	2.16667	10.0833	9.70833	9.375	9.29167	7.66667	9.83333	12.7083	10.0417	9.45833	11.6667	58.7083	22.4167	16.9167	23.1667	14.375	12.7083	17.25	20.375	24.8333	18.6667	23.0417	23.0833	22.7917	27.25	25.4167	34.125
	2.33333	8.375	19.25	31.25	42.2083	2.125	1.91667	1.875	1.33333	0.916667	1.125	1.79167	2.16667	1.66667	1.95833	2.41667	3.125	2.54167	1.625	2.54167	2.5	2.41667	2.54167	10.2917	9.5	9.375	9.125	9.20833	9.83333	9.25	8.58333	13.0833	14.4583	46.625	12.8333	25.4583	17.1667	14.1667	19.9583	18.2083	22.7917	23.1667	23.3333	24.6667	28.9583	22.125	23.0417	74.125	339.25
	1.95833	10.25	19.8333	39.625	71.1667	2.33333	1.91667	2.625	1.95833	1.83333	2.29167	2.66667	2.33333	1.45833	1.41667	1.79167	2.16667	1.75	2.20833	2.41667	3	1.95833	1.66667	8.79167	8.91667	8.16667	9.25	9.91667	10.0417	12.2083	9.625	9.375	8.625	19.8333	17.4167	13.625	15.5417	14.375	17.1667	13.1667	17.125	23.5	22.9583	29.2083	22.75	23.4167	22.375	34.5	817.833
	2.75	12.7083	19.625	34.9167	57	2.16667	2.5	2.70833	2.75	2.125	2.58333	2.45833	2.29167	2.625	1.54167	1.54167	2.95833	2.91667	2.16667	1.66667	2.16667	2.75	2.66667	9.45833	10.0417	9.79167	9.58333	8.70833	10.3333	13.2917	9.16667	13.3333	7.33333	24.2917	16.6667	20.2917	16.3333	29.625	17.2917	17.25	11.0417	22.7917	25.5833	27.1667	23.5833	21.5833	33.4167	49.25	735.917
	1.75	8.75	23.9583	40.875	75.4583	3	2.5	2.33333	2.04167	2.29167	1.45833	2.70833	1.79167	2.625	1.58333	2.41667	2.70833	1.79167	1.70833	2.25	2.41667	3.16667	1.5	10.4167	9.95833	8.91667	10.0833	8.95833	9.79167	13.0417	9.58333	13.5417	17.875	67.9167	24.75	20.5	18.9167	16.375	20.5833	10.8333	14.2083	26.5833	23.4583	31.5	23.375	23.3333	26.3333	59.75	31.0833
	2.375	10.5417	22.2083	32.8333	73.4583	1.79167	2.20833	1.625	1.625	1.66667	1.79167	2.54167	2.20833	1.79167	1.45833	1.16667	1.875	2.16667	1.83333	2.125	1.91667	2.25	1.875	10.125	9.79167	8.875	10	8.75	8.70833	15.1667	8.95833	8.33333	7.91667	42.8333	21.9167	25.25	15.9167	20.8333	20.0833	19.7917	17.7917	28.0417	23.2917	23.4583	25.2917	23.9167	32.625	33.4167	128.208
	2.25	8.45833	19.5417	47.5	65.4167	2.54167	2.25	2.08333	1.875	2	1.95833	2.20833	1.5	3.20833	1.66667	1.20833	2.70833	1.66667	2.20833	2.375	1.45833	1.58333	1.95833	9.08333	10.0417	9.29167	8.45833	8.75	9.95833	11.0833	10	12.6667	12.75	79.625	25.2083	16.3333	19.6667	10.75	19.0417	17.3333	16.6667	22.375	23.0417	23.625	26.7083	23.5417	42.5	53.8333	953.625
	1.66667	9.5	23.4167	37.5	53.5833	2.04167	2.79167	1.70833	2.45833	2.58333	1.875	2.25	2.41667	1.79167	2.66667	2.91667	2.875	2.25	2.08333	2.66667	1.33333	2.70833	3	10.2917	9.66667	9.66667	9.41667	9.75	9.04167	16.2917	9.375	9.25	12.875	35.125	22.7917	28.5	19.7917	17.5417	18.7083	13.9167	13.5	23.4167	26.875	23.875	25.5	25.375	35.1667	31.875	299
	2.25	9.125	23.0833	46.375	75.25	2.29167	1.95833	2.625	3.25	2.66667	2.375	2.20833	2.66667	2.125	1.66667	2.33333	1.79167	1.375	2.45833	1.5	2.58333	2.25	2.04167	9.25	10.5	10.2917	10.1667	9.91667	10.375	12.0417	8.20833	7.66667	7.70833	21.75	21.4167	22.875	22.1667	17.125	11.1667	14.375	14.0417	22.1667	23.4167	24.0833	23.4583	22.4583	36.875	39.875	173.5
	2.75	9.20833	38.9167	255.75	175.75	1.29167	2.79167	1.83333	2.125	1.70833	1	2.75	2.91667	2.625	2.29167	2.33333	2.04167	2.04167	2.45833	2.04167	2.54167	2.20833	2.79167	9.125	9.66667	9.95833	9.5	9.41667	10.125	9.08333	10.5	9.25	7.04167	20.7083	19.7083	24.2083	16.625	17.4583	21.0417	22.8333	16.4583	23.4167	22.8333	23.25	26.75	25.2083	28.875	87.8333	727.208
	1.625	9.58333	25.5	39.7083	74.9583	1.91667	1.5	1.91667	2.5	2.75	2.04167	2.58333	2.875	2.45833	2.91667	2.20833	1.83333	1.29167	1.83333	2.70833	1.91667	1.41667	1.70833	8.875	8.91667	9.91667	8.08333	9.95833	9.875	8.625	8.58333	8.70833	8.54167	45.5833	22.5833	24.4167	20.7083	20.2083	17.3333	19.3333	20.4583	23.2917	23.125	23.4583	22.6667	22.1667	32	67.3333	382
	2.83333	10	27.9167	39.8333	85.625	1.875	2.54167	2	1.95833	1.41667	2.41667	2.625	1.875	1.75	1.16667	2.16667	2.5	2.04167	2.45833	2	1.45833	2.66667	1.5	8.58333	9.83333	10.375	9.125	9.08333	9.04167	9.70833	9.125	23.2917	15.0417	32.7917	21.25	16.6667	26.4583	14.25	14.1667	11.5417	14.7083	23.5417	23.5	22.5417	23.7083	18.8333	28.9167	41.25	53.3333
	1.875	7.875	23.9167	35.4167	50.2917	2.75	1.79167	2.125	2.375	2.58333	2.75	1.75	2.08333	1.95833	2.41667	1.29167	2.5	2.33333	3.04167	2.16667	1.95833	1.41667	2.125	10.125	9.66667	10.25	8.91667	8.625	9	9.125	9.20833	8.91667	9	39.9167	27.375	34.2917	16.5417	14.6667	17.4583	16.625	22.5	22.75	23.9167	22.75	23.2917	22.4167	22.125	77.875	130.917
	1.70833	10.0833	23.4583	49.5417	115.042	1.83333	1.08333	2.91667	2.95833	1.5	2.04167	2.70833	2.41667	1.41667	2.16667	2.58333	1.75	1.83333	1.91667	1.83333	2.04167	3.08333	2.29167	10	8.79167	8.83333	9.41667	10.1667	9.79167	13.25	8.54167	15.2917	10.8333	23.7917	16.625	16.9583	11.2083	18	19.0417	12.8333	14.7917	22.5	23.375	25.7083	23.7083	23.125	24.0417	27.4167	202.208
	1.125	8.20833	144.958	167.292	672.833	2.25	2.04167	2.70833	1.125	2.75	2.54167	2.58333	2.91667	2.08333	2.33333	2.29167	2.70833	1.91667	1.75	2.70833	2.5	1.79167	1.79167	10.0417	8.16667	9.45833	8.41667	9.70833	12.9583	10.2083	9.66667	9.5	18.7083	20.7083	21.875	17.5833	14.125	16.625	16.3333	18.0417	22.875	23.1667	22.5833	23.5417	26.7917	22.0833	30.4583	13.2917	550.75
	2.29167	10.0833	19.2917	43.25	78.3333	2.125	2.58333	2.54167	2.70833	2.41667	2.33333	2.79167	2.25	3.16667	1.625	2.08333	2.125	2.08333	2.75	0.958333	2.375	2.29167	2.16667	10.25	8.33333	8.54167	8.58333	8.20833	10	14.2917	7.29167	13.0417	7.125	51.5833	22.25	19.5833	17.2083	17.0833	20.4583	10.9583	16.9583	23.2083	26.8333	23.875	22.5	22.9167	27.4167	95.75	24.0833
	2.95833	8.45833	30.5833	49.9583	66.25	2.54167	2.54167	1.91667	1.25	2.25	1.54167	2.08333	2.54167	2.54167	2.29167	2.66667	1.66667	2.625	1.16667	2.375	2.54167	1.95833	2.54167	8.95833	9.29167	9.79167	9.25	8.625	9.70833	9.45833	9.45833	13.6667	12.625	16.0417	30.25	23.3333	8.20833	19.5417	23.125	16.9167	14.6667	25.5417	23.5833	25.375	23.25	22.7083	29.0833	30.5833	381.917
	1.41667	12.6667	21.8333	31.375	48.4167	2.875	1.625	2.20833	2.375	2.54167	2.25	1.5	1.66667	2.625	2.83333	2.83333	2.45833	2.375	2.08333	2.58333	1.5	1.25	2	9.91667	9.58333	9.375	9.95833	9.45833	8.58333	14.6667	8.25	13.5417	7.66667	29.0417	21.9167	17.25	10.625	14.0417	14.75	14.5	14.4583	22.375	23.5417	25	25.125	25.5833	25.3333	28.2083	57.9167
	2.45833	9.70833	18.2083	46.5417	51.2917	2.58333	1.70833	2.33333	1.79167	2.54167	2.70833	1.70833	1.79167	2.04167	2.04167	2.25	3.16667	1.79167	3	2.33333	2.375	1.04167	2.375	10.375	10.2083	9.29167	10.2083	10.1667	9.54167	9.75	9	7.75	12.7083	32.125	16	20.0417	16.6667	13.2083	14.1667	16.75	13.5833	22.9167	18.875	26.5	19	28	34.5	25.25	278.208
	2.125	9.75	16.5	25.5	41.5417	2.875	1.375	2.25	2.29167	2.125	2.29167	2.20833	2.33333	2.29167	1.58333	1.75	2.125	2.5	1.95833	2.33333	3.04167	2.04167	3.16667	10.0417	8.41667	9.04167	9.41667	9.45833	9.79167	14.9167	8.91667	7	7.125	73.4167	22.4167	23.125	17.4583	20.5	19.625	14.3333	17.5	23.3333	18.7083	23.0833	22.4583	23.2917	28.875	67.9583	1005.92
	2.625	8.58333	22.0417	45.4167	72.6667	2.41667	2.20833	1.79167	1.83333	2.375	2.875	1.29167	2.625	2	1.95833	2.95833	2.16667	2.125	2.33333	2.45833	1.91667	2.25	1	9.95833	9.25	8.58333	9.375	10.125	9.875	9.875	15.75	9.79167	7.75	33.0833	20.25	16.0417	14.7083	19.6667	18.9583	21	24.2917	23.5	23.2917	29.0833	23.8333	23.0833	50.5833	53.0833	60.9583
	2.875	13.1667	20.25	36.375	69.5833	1.95833	2.41667	2.54167	2.25	2.45833	2.625	2.41667	2.20833	3.08333	1.83333	1.95833	1.70833	2.16667	2.70833	2.16667	2.66667	2.04167	2.5	9.5	9.95833	10.2917	9	9.625	9.54167	10.7083	9.25	9.08333	23.125	18.375	15.875	21.3333	17.4167	14.3333	14.625	10.8333	14.5417	23.1667	23.6667	23.3333	26.875	22.5833	28.875	83.8333	130.708
	1.95833	9.875	19.875	25.6667	58.4583	1.45833	2.04167	2.33333	2.5	2.625	2.16667	2.08333	1.83333	2.79167	2.20833	2.33333	1.66667	2	1.91667	2.58333	1.95833	2.20833	1.375	9.91667	9.54167	7.79167	8.625	9.375	12.5417	12.3333	12.7917	9.95833	7.58333	38.2083	22.0833	26	16.9583	17.7917	14.375	16.5	15.7917	30.1667	19.0833	23.375	23.2083	22.6667	28.125	59.125	135.708
	2.25	12.7917	21.25	50.9167	69.8333	1.83333	2.20833	1.625	2.125	1.54167	1.45833	2.91667	2.54167	2	2.45833	2	2.625	1.875	2.41667	1.95833	2	1.875	2.33333	5.625	9.83333	8.33333	10.0833	8.79167	8.70833	11.5417	7.66667	8.45833	14.9583	27.5	19.5417	25.75	11.2083	20.5833	20.0833	20.2917	21	18.7917	23.4167	22.8333	23.125	29.2083	21.9167	62.9583	73.5417
	1.95833	9.16667	25.5417	48.5417	57.875	2.66667	2.54167	1.79167	2.29167	2.41667	2.41667	2.75	1.83333	2.625	2.33333	2.29167	3.04167	2.375	3	1.5	1.875	2.125	1.95833	5.41667	8.91667	10.1667	9.875	10.125	9.875	13.375	8.41667	16.875	7.58333	20.7917	29.4167	30.9167	20.2917	14.875	20.0417	13.625	16.875	23.4583	25.2083	23.125	27.1667	23.1667	31.9583	32.7083	473.5
	2.375	12.2917	28.625	35.9167	44.6667	2.33333	2.83333	2.41667	1.875	2.25	2.58333	2.29167	2.20833	2.25	2.91667	2.125	2.91667	1.875	2.33333	2.625	2.45833	2.04167	2.91667	9.54167	9.45833	8.95833	9.45833	9.45833	9.91667	13.5	7.83333	7.45833	7.5	43.0417	22.625	22.9583	20.2917	17.5	21.125	24.5833	10.625	22.375	23.2917	23.25	25.3333	22.5833	32.3333	43.9583	158.208
	2.625	10.2917	28	39.125	109.083	2.33333	2.79167	2.375	2.29167	2.45833	1.95833	2.375	2.33333	2.29167	3	2.5	2.375	1.5	1	2.79167	2.41667	2.45833	2.875	8.25	9.54167	9.66667	10.125	9.91667	9	12.75	9.16667	14.4167	8	28.9167	16.0417	25.6667	17.1667	20.5833	17.375	17.125	11.4583	18.6667	22.5	23.375	23.375	23.2917	29.0417	20.5	238.708
	2.70833	10.0833	23.5	40.3333	77.4583	2.33333	2.16667	2.54167	1.70833	2.29167	1.91667	1.41667	2.625	1.875	2.41667	3.20833	2.375	2.29167	2.95833	2.16667	1.91667	2.08333	2.04167	8.95833	9	9.29167	9.83333	9.125	9.625	13.0417	8.75	9.58333	23.5417	26.4583	28.25	20.0833	14.4167	23.5	14.125	19.8333	13.875	25.3333	23.2917	23.5417	27	22.5833	26.9167	24.9583	28.0417
	1.41667	9.875	27.8333	31.7083	57.625	2.625	2.66667	1.75	2.66667	2.16667	1.625	2.375	2.25	2.95833	2.66667	1.83333	2.54167	2.875	1.95833	2.66667	2.45833	1.58333	2.66667	10.0417	9.41667	8.625	10	9.54167	10	12.0833	11.4167	19.5	8.33333	59.625	13.4167	25.7917	20	17.4167	17.2083	19.9583	14.2083	23.7917	28.125	23.9167	23.2917	22.2917	33.625	26.1667	47
	1.70833	9.16667	23.9167	32.75	92.1667	1.91667	1.95833	2.5	1	1.70833	1.83333	2.625	1.83333	2.33333	2.41667	2.83333	2.75	2.04167	2.54167	1.95833	2.75	1.08333	3.125	9.83333	9.83333	9.95833	12.1667	9.75	9.33333	11.5417	8.625	7.45833	32.3333	77.4167	17.75	14.75	17.0833	16.4167	14.125	17.8333	11.5417	22.6667	22.9167	23.5833	23.25	25.8333	21.5833	37.625	55.2917
	1.5	11.4583	19.2917	27.8333	40.0833	2.41667	2.25	2.70833	1.95833	1.79167	2.04167	2.70833	2.41667	1.70833	2.79167	2.20833	1.54167	2.125	2.08333	1.875	2.29167	2.58333	3.08333	9.75	9.79167	9.08333	8.20833	8.83333	9.33333	12.1667	8.125	15.9583	13.5	14.625	24.7083	16.3333	20.2917	16.9583	20.75	13.25	13.625	22.4583	23.25	19.0833	27.0833	23.3333	21.7917	45.5833	122.542
	2.08333	9.75	23.0833	51.125	239.125	2.91667	2.08333	2.33333	1.375	2.83333	2.33333	1.08333	1.66667	2.83333	2.66667	2.79167	2.70833	1.625	2.33333	2.20833	2.79167	2.54167	2.375	9.70833	9.58333	9.58333	9.41667	9.25	8.79167	10.6667	8.79167	8.79167	8.16667	16.4583	22.5833	20.0417	19.25	11.125	17.25	16.9167	11	32.1667	18.3333	22.8333	22.4167	23.7917	30.75	146.75	1010.38
	2.54167	8.875	25.8333	31.7083	55.25	1.95833	2.29167	3.08333	2.16667	2.79167	2.29167	2.25	2.54167	1.79167	2.41667	1.33333	2.83333	2.625	2.83333	2.75	2.70833	1.875	2.08333	10.375	9.95833	10.3333	10.0417	7.91667	12.4583	9.25	9.79167	15.25	12.3333	27.5417	24.1667	16.9583	17.5833	16.8333	17	14.25	19.2917	18.25	28.1667	23.25	19.125	22.7917	30.5	58.8333	1162.25
	2.5	8.08333	22.7917	67.2917	75.0417	2.33333	2.70833	2.66667	2.20833	2.625	2.25	2.33333	2.58333	1.95833	2.45833	2.875	2.58333	1.16667	2.91667	3.20833	2.83333	2.83333	2.04167	10.1667	9.16667	9.95833	9.29167	9.54167	9.95833	15.3333	7.75	9.5	7.79167	31.875	21.8333	20.4167	20.4583	19.875	17.0833	14.375	17	19.1667	23.7083	23.2917	22.3333	23.0833	27.8333	38.25	611.083
	1.08333	9.95833	23.5	43.5	87.4583	1.70833	2.08333	2.16667	2.08333	1.33333	2.20833	2.29167	1.83333	2.29167	2.25	2.20833	1.66667	2.375	1.04167	2.04167	2.33333	1.91667	2.04167	9	10.125	9.25	9.29167	10.2917	8.16667	8.875	9.41667	9.75	12.1667	84.625	27.8333	20.2083	20.4167	16.8333	14.75	13.3333	23.25	23.4583	23.4583	18.75	22.1667	23.3333	27.3333	39.6667	89.4583
	1.79167	10.2917	24.625	37.2083	63.7083	2.95833	2.95833	2.41667	2.875	1.95833	2.29167	2.33333	2.75	2.33333	1.58333	2.5	2.625	2.125	2.75	2.33333	2.75	2.04167	2	9.33333	10.3333	8	9.25	10.0833	8.66667	4.95833	20.8333	9.58333	12.9167	18.875	22.5833	28.125	23.5833	16.75	14.3333	11.4167	19.4167	23.5	23.3333	21.875	23.4583	22.875	33.3333	39.5833	212.708
	2.08333	9.41667	18.375	39.8333	93.1667	2	2.875	2.58333	1.79167	2.66667	2.625	1.91667	2.41667	1.83333	2.25	1.79167	1.70833	1.54167	2.16667	2.66667	1.04167	1.95833	2.375	9	10.0417	5.25	9.41667	9.70833	9.125	11.9167	10.2083	8.41667	16.5	48.4583	27.8333	10.5417	19.9167	19.2083	16.2917	19.875	19	25.5833	23.0417	25.4583	26.7083	22.875	23.0833	36.625	79.125
	0.958333	11.625	19.5	31.0833	66.7083	2.625	2.25	2.33333	1.41667	2.41667	2.29167	2.25	2	2.66667	1.75	1.875	1.20833	2.25	2.70833	2.29167	2.29167	1.70833	2.29167	9	9.91667	10.2083	5.08333	9.70833	9.79167	9.5	8.91667	13.25	13.1667	24.3333	19.7083	19.7917	23.3333	17.25	16.625	16.1667	14.5833	22.9167	25.625	26.875	23.875	27.5	22.375	65.7917	23.3333
	3.16667	12.5	17.75	34.2083	46.4583	1.83333	2.20833	3.08333	2.45833	1.91667	0.958333	1.66667	1.95833	2.41667	1.66667	2.125	2.875	1.45833	2.29167	1.79167	1.58333	2.20833	2.625	9.625	9.41667	9.20833	9.66667	9.58333	14.1667	8.79167	11.2083	9.33333	10.5833	29.25	14.4583	25.5	11.25	14.4583	19	14.25	16.9167	23.1667	23.375	22.625	22.875	23.5417	29.75	66.75	616.667
	1.33333	9.75	23.4583	43.0417	83.2083	2.45833	1.91667	2.625	2.33333	2.29167	3.04167	1.375	1.625	1.91667	1.875	1.875	2.41667	2.79167	2.58333	2.66667	1.75	2.95833	2.70833	9.20833	9.66667	9.91667	9.29167	9.70833	9.41667	8.33333	9.70833	7.91667	8.125	22.5	20.6667	22.7083	23.25	14.625	15	17.4583	13.75	23.4583	23.625	23.2917	18.875	23.5417	24.75	33.0833	459
	2.20833	9.95833	23.5417	36	67.9583	2.125	2.79167	2.41667	1.91667	2.5	2.125	3.29167	1.16667	2.70833	2.66667	3.125	2.125	1.375	2.20833	2.66667	2.625	2.29167	2.20833	9.75	10.0417	10.3333	9.375	10.0833	9.70833	8.41667	10.125	9.45833	11.2917	131.625	22.5	26.2917	12.875	22.7917	18.5417	15.2083	17.125	23.5833	23.75	23.5833	25.5417	23.2083	25.4167	26.5417	432.917
	2.45833	8.83333	35.625	44.2083	54.5417	2.375	2.08333	2.875	2.25	1.04167	2.20833	2.91667	1.91667	1.79167	2.75	2.5	2.20833	2	2.58333	1.54167	2.04167	1.70833	2.29167	8.04167	9.70833	9.58333	8.20833	8.33333	9.625	8.41667	8.625	12.75	6.375	34.7083	22.125	17.4167	14.2083	13.9583	16.8333	17	13.875	23.5	23.375	22.2083	19.2917	29.7083	21.5833	66.5417	181
	2.20833	8.83333	26	45.2083	144.458	2.54167	2.54167	2.20833	2.91667	2.25	2.54167	2.25	2.45833	2.5	1.83333	2.375	2.41667	1.5	2.16667	1.41667	2.58333	1.25	1.33333	9.16667	9.875	10.0417	10.0417	9.91667	9.54167	9.45833	9.25	9.625	20.3333	27.0833	14.5833	19.8333	16.4167	14.2083	25.7083	14.25	16.2917	23.6667	22.5417	27.875	19.1667	18.4167	32.25	38.1667	592.333
	2.875	9.66667	23.25	43	70.5	2.375	1.91667	2.41667	2.5	3	2.54167	2.04167	2.625	2.08333	3.41667	2.66667	2.5	1.95833	2.58333	2.5	2.29167	2.70833	2.20833	9	9.41667	9.33333	8.75	10.0417	9.125	16.25	9.375	8.29167	17.625	48.5417	21.5	13.8333	17.375	20.2917	16.4167	17.25	18	29.5417	25.7083	18.9167	23.2083	23.0833	20.1667	56.0833	921.958
	1.41667	9.25	36.625	52.125	65.8333	2.58333	2.54167	2.625	2.41667	1.95833	1.70833	2.29167	2.08333	3.04167	2.25	1.625	1.29167	2.625	1.83333	2.66667	2.25	2.375	2.5	9.45833	9.20833	12.1667	9.125	9.16667	10.375	17.4583	8.91667	8.75	9	61.4583	22.125	21.6667	17.2917	16.4167	13.9167	14.0417	20.875	28	23.25	25.25	23.5417	18.5833	35.5	69.875	127.292
	1.54167	9.625	25.6667	52.75	73.875	2.16667	1.91667	1.54167	1.875	2.25	1.83333	1.5	2	1.70833	1.95833	2.41667	1	1.79167	2.70833	3	1.04167	2.33333	1.83333	9.625	9.83333	9.125	8.95833	9.91667	10.125	10	9.79167	12.75	7.41667	18.8333	26.125	14.125	20.7917	14.7083	10.5	13.7917	17.9583	22.3333	25	23.2917	22.9583	22.75	22.4167	61.7083	442.417
	1.45833	8.75	21.875	40.5833	64.25	2.125	2.625	2	2.125	3	2.41667	2.04167	1.83333	2.54167	2.29167	1.91667	1.75	2.125	1.95833	1.95833	2.79167	2	2.45833	10.1667	9.08333	10.0833	10.0417	10.2917	8.45833	9.29167	10.875	7.875	11.7917	22.2917	15.875	19.4167	14.3333	17.8333	14.6667	22.375	14.9167	22.4583	23	18.875	23.5833	25.0833	32.375	38.75	62.2917
	2.45833	9.375	25.7083	54.9167	77.4167	2.41667	2.70833	1.625	1.83333	2.625	2.66667	2.16667	2.45833	1.33333	2.04167	2.33333	3.04167	1.79167	3.04167	1.91667	2.29167	2.95833	2.45833	9.375	8.58333	9.58333	10.125	8.29167	9.16667	5.70833	9.25	13.375	8.625	23.75	19.25	19.0833	13.7083	17	16.5417	16.7917	22.375	24.875	22.75	23.4167	28.4167	23.3333	29.7083	24.0833	105.375
	2.16667	10.0833	22.25	44.9167	82.0417	1.83333	1.95833	2.08333	1.58333	2.08333	2.20833	1.75	1.58333	1.95833	2.33333	3.04167	2.125	2.33333	1.04167	2.625	1.29167	2.29167	2.08333	9.04167	9.54167	9.41667	8.375	10.125	9.375	12.2917	9.66667	8.08333	6.66667	68.2917	17.4583	19.6667	17.0833	20.25	13.5	13.6667	20.2083	19.2917	23.2917	23.2083	23.8333	23.6667	24.4583	120.375	564.583
	2.625	9.83333	25.25	48.125	63.1667	2.45833	2.29167	1.79167	1.79167	2.33333	2.58333	1.79167	2	2.33333	2.375	1.91667	1.25	1.29167	2.5	1.875	1.16667	2.375	2.375	9.875	9.125	9.79167	9.79167	9.66667	9.41667	11.4583	8.20833	14.625	22.5	45.5	22.5	17.0833	17.25	18.6667	23.5	11.7083	14.25	27.8333	24.75	23.375	23.875	23.7917	22.75	30.125	139.5
	2.33333	10.2083	22.875	38.7083	85.0833	2.79167	2	2.125	2.66667	3.04167	2.04167	2.375	2.83333	1.66667	2.54167	1.79167	1.125	1.75	2.5	1.375	2	1.45833	2.66667	9.66667	9	9.20833	9.91667	9.75	9.04167	13.25	9.95833	16.3333	8.5	47.25	27.625	24.9167	16.5417	17	19.5	14.125	17.6667	23.4583	25.9167	23.5	22.8333	23	33.875	17.0417	545.792
	2.875	9.25	23.4167	76.0417	85.3333	1.83333	2.91667	2.33333	2.875	2.54167	2.70833	2.29167	1.79167	2	2.70833	2.54167	2.33333	1.625	2.95833	2.66667	2	2.08333	1.54167	10.1667	8.54167	9.95833	9.625	9.83333	10.0833	15.0417	11.2083	9	14.25	54.4167	19.0833	23.1667	16.0417	16.7917	11.25	20	17.3333	23.5417	23.3333	21.9167	21.2083	23.1667	32	38.875	291.375
	2.125	9.16667	17.2917	71.875	374.875	2.625	2.375	2.54167	1.375	2.16667	2.41667	2.33333	2.20833	2.5	2.41667	2.04167	3.125	2.5	2.33333	2.58333	2.08333	2.91667	3.375	10.2917	9.91667	9.91667	9.45833	10.0833	9.66667	15.5	10.25	9.75	17.3333	24.2917	13.75	17.5417	20.125	16.5	17.25	14.0417	17.2083	22.1667	23.0417	23.6667	22.5833	22.5833	38.75	57.625	214.458
	1.91667	8.625	24.375	34.625	52.3333	2.5	1.875	1.875	2.54167	2.04167	2.41667	1.41667	1.45833	2.70833	1.95833	2.66667	1.125	2.125	2.20833	2.875	1.91667	3.20833	1.375	9.83333	8.58333	9.375	9.58333	9.45833	10	14.5	8.33333	11.0417	10.5833	21.9583	20.9167	13.9167	27.375	7.08333	17.3333	16.9583	10.9583	23.1667	25.8333	21.9583	22.75	23.5	26.3333	16.9167	258.417
	1.375	12.125	20.7083	45.5833	82.875	1.04167	1.54167	1.95833	2.04167	2.33333	2.25	2.41667	2.04167	2.66667	2.83333	1.625	3.04167	1.70833	1.70833	2	1.75	1.875	2.58333	8.75	10.125	9.625	10.125	10.0417	9.33333	15.4167	11	14	8	43.3333	30.2083	22.25	14.25	22.875	20.0833	15.25	17.9167	19.0417	22.9583	23.625	23.1667	23.6667	23.625	87.4167	244.875
	2.54167	10.125	22.75	42.5833	66.2083	2.33333	2	2.20833	2.25	1.45833	1.125	2.5	2.04167	1.95833	3.75	1.375	2.66667	2.16667	3.375	2.54167	3.29167	1.54167	3	8.625	10	10.0417	9.45833	10	8.375	8.58333	9.91667	7.25	8.54167	52.2917	24.8333	31.75	14.2917	22.875	14.7083	17.0417	11.375	23.375	23.875	23.125	23.0833	30.1667	30.3333	27.1667	217.75
	1.66667	7.70833	26.5	57	101.5	2.70833	2.75	1.95833	2.20833	2.33333	1.875	1.58333	2.04167	2.5	1.75	3.04167	2.83333	2.91667	2.58333	1.70833	2.45833	2.75	1.70833	9.79167	9.125	9.54167	9.66667	9.95833	10.0833	13.4167	9.83333	6.79167	28.0417	45.125	14.5	18.875	14.0833	17.25	13.4583	13.2083	20.1667	28.125	22.5833	23.0833	19.2083	28.625	34.2083	22.3333	268.333
	2.83333	11.1667	25.125	32.4583	50.0417	2.70833	1.91667	2	2	1.79167	2.83333	2.79167	2.54167	2.41667	3.33333	3.08333	2.16667	2.45833	2.33333	2.08333	2.16667	2.25	2.41667	9.75	10.1667	9.95833	9.79167	10.125	7.91667	14.25	15.6667	14.0833	9.79167	55.7917	22.0833	23.0417	20.5417	14.4167	13.4583	19.0833	17.625	22.625	22.2917	23	23.2083	23.5	32.625	43.625	202.417
	2.25	9.91667	23.5	44.5417	66.3333	1.58333	2.29167	2.20833	2	2.33333	2.875	1.16667	2.20833	3.66667	1.95833	2.83333	1.54167	3.375	1.91667	2	1.08333	2.20833	2.04167	10.3333	9.75	10.4167	8.95833	9.375	12.8333	13.9583	8.83333	13.4167	8	29.6667	13.5417	27.25	17.6667	20.75	17.0417	11.25	18.3333	23.625	19.4167	25.0417	23.0833	23.125	24.1667	33.5833	646.083
	1.375	10.0417	22.6667	48.125	106.125	1.66667	1.95833	2.79167	2.625	1.58333	2.875	1.91667	1.95833	2.20833	2.58333	2.33333	1.54167	2.41667	2.5	1.91667	2.79167	2.375	2.75	10.1667	9.45833	9.33333	9.79167	10.0417	8	12.4167	7.75	8.45833	7.91667	34.8333	19.3333	10.6667	18.9167	16.9583	20.3333	16.625	13.625	23.5417	22.3333	23.2917	23.2917	23	32.7917	32.75	478.875
	2	9.91667	21.5	43.5	82.125	2.29167	2.375	1.95833	1.95833	2.45833	2.20833	2.41667	2.375	1.95833	3.16667	2.45833	2.125	1.91667	2.625	1.08333	2.45833	1.66667	2.125	7.95833	9.33333	9.75	9.70833	9.25	10.3333	9.875	9.70833	12.25	23.7917	86.6667	22.5833	24.3333	16.9583	14.2917	16.875	17.6667	17.7083	23.8333	23.1667	23.9583	23.0417	22.5	35	41.125	257.667
	1.375	9.625	27.3333	39.2083	189.75	2.16667	2.25	2.29167	1.75	2.54167	2.66667	1.5	2.66667	2.45833	1.70833	2.58333	1.875	2.41667	2.75	2.20833	2.25	2.25	2.33333	9.79167	9.375	10.0417	9.95833	9.91667	10.125	8.5	10.5	8.16667	14.3333	21.75	27.5	22.4167	14.1667	20.375	14.125	14.125	17.3333	23.125	22.6667	22.7083	23.875	23.25	25.375	22.125	83.375
	2.875	10.5417	22.875	45.5833	77.0833	2.75	1.83333	2.5	2.04167	2.25	1.83333	2.20833	2.16667	2.41667	0.916667	2	2.75	2.58333	1.45833	2.33333	2.45833	1.875	2.20833	9.79167	9.79167	9.79167	10.0833	9.875	9.16667	11.9167	9.54167	9.16667	20.375	75.4167	31.1667	20.625	23.125	20.1667	13.4583	18.9583	10.2083	25.4583	24.0833	18.75	22.9583	23.6667	28.5	83.375	332.792
	2.66667	9.83333	28.4167	39.7083	58.2917	2.375	1.95833	1	2.125	2.45833	1.83333	2.20833	2.20833	3.41667	2.16667	2.33333	2.45833	2.58333	1.79167	1.83333	1.33333	2.25	3.20833	9.66667	9.125	10.2083	10.3333	8.54167	9.20833	8.66667	9.625	9.54167	11.25	24.4583	19.4167	19.9583	20.125	11.375	17.2083	16.4583	15.875	23.0833	23.25	30.5833	23.5	25.2917	22.9583	25.7083	86.0833
	1.45833	12.9167	32.3333	66.9583	106.458	2.375	1.41667	2.45833	2.58333	2.5	2.45833	2.29167	1.08333	1.16667	2.625	2.25	1.79167	2.625	2	2.33333	2.25	2.66667	1.5	9.41667	10.125	9.91667	9.41667	10	9.54167	16.0833	8.75	10.5833	22.7083	26.4583	19.9583	22.6667	14.9583	17.9583	16.875	7.75	16.9583	23.5	23.7083	28.4583	23.125	19.375	31.9583	40.8333	154.75
	1.5	10.4583	17.3333	59.875	68.25	1.5	1.83333	2.70833	2.29167	1.75	2	2.375	1.20833	1.29167	2.66667	1.83333	2.79167	2.70833	1.29167	2.58333	2.41667	2.04167	1.91667	9.25	8.70833	8.83333	8.95833	8.83333	8.58333	7.29167	10.6667	6.875	7.16667	19.4167	22.7083	26.125	13.5417	19.5	19.4167	17.2917	14.4583	23.6667	23.4583	23.25	23.75	27.2083	32.2083	55.4583	666.917
	1.79167	8.66667	19.625	32.9167	83.9583	2.54167	1.83333	2.54167	1.08333	2.29167	1.54167	2.29167	1.45833	1.20833	4.04167	1.375	1.79167	1.91667	2.16667	2.70833	2.91667	2.58333	1.95833	9.83333	9.70833	9.875	10.0417	9.95833	9.83333	9.95833	10.5833	7.95833	11.1667	25.2917	22.0833	25.0417	11.4167	12.9583	16.9583	14.0833	16.7917	22.7083	19.875	25.25	25.4167	23.6667	24.9167	22.9583	583.417
	2.54167	9.41667	24.7917	52.875	67.375	2.625	2.95833	2.5	1.5	2.125	2.25	2.45833	1.91667	1.66667	1.375	2.45833	1.875	1.875	2.45833	2.29167	1.66667	2.54167	2.66667	9.04167	10.0417	9.83333	9.625	9.20833	9.625	9.04167	9.25	7.875	22.8333	45.4583	24.4583	23.2917	23.375	11.4583	18.9583	12.7083	19.0833	23.6667	23.2083	23.625	25.6667	26.7917	30.8333	29.2917	20
	2.625	11.8333	20.6667	48.7083	70.2917	2.95833	2.375	2.70833	2.54167	2.20833	2	2	2.70833	1.70833	3.41667	1.875	1.91667	3.08333	2.16667	1.375	2.375	2.45833	2.375	9.375	8.375	10.0833	10.0833	8.875	9.66667	10.6667	8.16667	8.91667	7.04167	116.083	24.2083	26.2083	20.25	17.125	20.3333	17.0417	17.25	26.7083	27.4583	23.4583	22.8333	23.0417	31.4167	54.1667	153.25
	2.45833	10.7917	20.9167	35.2917	53.2917	2.83333	1.25	1.45833	2.70833	2.5	2	3.16667	2.125	2.45833	2.66667	1.54167	2.45833	2.25	1.25	1.79167	2.04167	2.625	0.916667	9.08333	8.83333	10.25	10.0833	8.79167	10.2917	12.0833	9.875	8.79167	23.7917	20.875	14.4167	17.0833	17.5833	13.7083	17.75	17.4167	16.125	25.7917	22.9167	23.0417	24.0417	22.5417	28	29.0417	107.792
	1.83333	12.5417	21.1667	36.5	43.2917	2.375	1.79167	1.125	2.16667	1.91667	2.16667	2.875	2.79167	2.33333	2.95833	2.58333	2.70833	2.66667	1.875	2.5	2.45833	2.58333	2.375	9.04167	9.70833	9.25	9.45833	10	9.83333	10.0833	8.08333	8.08333	7.375	83.3333	22.9583	21.5833	17.0833	16.9583	20.3333	17.25	10.75	24.9583	19.2917	22.9583	24.875	25.4583	26.7083	40.5417	59.75
	1.91667	8.875	23.8333	41	67.1667	2.04167	1.41667	2.20833	2.20833	1.375	2.5	2.58333	1.95833	2.875	2	2.95833	2.58333	1.58333	2.625	2.29167	2.45833	2.79167	2.91667	9.75	8.625	9.125	9.33333	8.95833	14.3333	13.0833	14.625	8.91667	10.8333	36.5417	18.6667	14.25	22.625	17.125	18	14.6667	19.875	23.9167	24.3333	23.1667	23	23.8333	35.3333	28.7917	733.333
	2.20833	8.45833	21.5	36.75	81.9583	1.54167	1.70833	1.91667	2.75	1.66667	1.875	2.08333	2.04167	2.58333	2.08333	1.54167	3.04167	3.04167	2.08333	2.83333	1.33333	1.83333	2.125	9.95833	9.41667	5.08333	9.75	10.125	9	9.875	8.875	18.7083	7.04167	28.7083	33.5417	13.75	18.2917	20.6667	17.5833	11.6667	17.5417	23.2917	24.7917	23.4167	26.5	23.3333	24.4583	55.1667	192.042
	1.95833	9.375	25.2917	60.4583	67.75	1.33333	1.75	1.16667	2.54167	1.625	1.5	2.45833	2.91667	2.25	2.125	2.66667	2.58333	2.58333	1.91667	2	2.375	2.25	1.54167	9.33333	8.20833	10.25	10	9.79167	8.95833	11.5	8.5	10.5417	9.16667	20.9167	27.25	20.375	14.4583	22.9583	13.4583	14.375	14.0833	23.4167	23.7917	18.7917	23.0417	25.125	27.4167	58.875	264.5
	2.125	9.04167	22.9583	42.75	83.625	2.58333	2.375	2.70833	1.79167	1.54167	2.875	3	2.58333	2.08333	2.125	3.25	2.29167	2.25	1.625	2.45833	2.625	1.75	2.29167	9.45833	9.58333	9.95833	9.79167	9.5	9.375	10.6667	8.70833	13.4583	6.75	23.5	22	22.0417	13.375	16.375	14.25	17.2083	14.0417	22.3333	24.9583	18.4583	28.4583	28.4167	19.375	109	348.125
	2.625	9.20833	20.9583	35.875	35.4583	1.625	2.04167	2.33333	1.625	2.70833	2.08333	1.58333	3.08333	1.25	2.375	2.125	1.58333	3.08333	1.95833	2	2.41667	2.20833	2.33333	8.79167	9.45833	9.375	8.79167	9.54167	9.91667	12.5417	16.875	8.45833	7.625	31.6667	22.4583	25.5833	20.4583	14	13.3333	17.5833	17.25	22.4167	25.5417	19.4167	26.7917	25.2083	35.625	52.7083	154.917
	1.54167	13.4167	32.25	44.0833	88.5	2.625	2.16667	2.58333	2.16667	2.66667	1.625	2.33333	2.16667	1.33333	2.66667	2.375	2.66667	1.125	2.125	2.66667	2.20833	2.875	2.125	9.125	9.54167	9.04167	8.95833	9.79167	9.33333	12.125	9.29167	8.41667	13.0833	23.9583	22.0833	17.5417	26.1667	11	13.5	19.9167	14.375	23.5417	30.3333	22.7083	14.2083	23.5417	39.5833	53.3333	125.208
	2.95833	8.91667	18.0833	46.1667	67.25	2.54167	2.91667	2.375	2.5	1.79167	2.66667	2.25	2.66667	1.79167	2.625	1.70833	2.33333	2.16667	2.70833	2.375	2.45833	1.875	1.58333	12.25	9	9.41667	9.95833	10.4167	9.625	8.41667	9.20833	8.33333	8.79167	27.0833	19.0833	20.25	19.2083	17.3333	14.9167	19.3333	17	23	23.5417	25.6667	27.2917	23.25	35.2917	57.75	154.583
	3.125	9.25	16.7917	46.5833	69.5417	2.45833	2	2.08333	2.70833	1.58333	2.41667	2.5	2.25	2.33333	1.91667	2.75	2.375	2.5	2	2.375	1.70833	1.625	2.45833	9.70833	8.33333	9.95833	8.375	8.04167	10.0417	9.625	9.70833	9.45833	16.625	54.7917	21.5	22.8333	20	16.8333	23.4583	17.2917	20.2083	25.0417	23.125	22.1667	26.9167	26.7083	28.6667	44.1667	260.292
	1.91667	8.79167	18.25	26.625	65.0833	1.29167	0.958333	2.41667	2.5	1.95833	2.58333	1.58333	2.29167	2.20833	1.58333	2.5	2.70833	2.75	2.16667	3	1.83333	2.29167	2.04167	8.04167	9.83333	8.375	8.79167	10.0833	8.91667	7.875	7.625	15.0833	8.375	44.375	18.875	28.75	17.5	14.875	19.875	14.4583	17.875	22.8333	18.125	19.9583	19.6667	21.7917	31.2917	78.7083	83.7083
	2.29167	9.41667	28.375	47.0833	70.0833	2.41667	2.29167	2.45833	2.375	2.20833	2.125	2.45833	1.79167	3.41667	1.33333	1.54167	2	2.95833	2.16667	1.91667	2.91667	1.29167	1.83333	10.0417	9.20833	9.70833	9.20833	10.1667	10.3333	14.25	10.25	9.75	10.9167	23.3333	19.9583	31.5	10.7083	16.625	14.125	17.375	13.7917	27.2083	23.2917	23.5417	25.5	26.6667	31.1667	23.7917	448.583
	2.29167	10	24.4167	57.625	65.4583	2.625	1.375	2.83333	2.08333	1.5	1.5	1.75	1.54167	2.75	2.83333	3.08333	2.04167	1.54167	2.45833	2.91667	2.29167	2.33333	1.95833	8.33333	9	9.54167	9.625	10.0833	9.41667	13.3333	11.1667	8.08333	6.875	20.9167	19.8333	19.625	16.125	19.125	19.6667	23.1667	17.6667	23	19.4583	23.4167	23.4583	23.2917	45	125.958	130.125
	1.625	8.70833	30.8333	46.9583	58.9583	1.95833	2.29167	2.41667	2.70833	1.125	2.29167	1.91667	2.25	1.875	1.91667	1	2.45833	1.79167	2.25	2.5	2.625	1.41667	1.66667	10.5	9.20833	9.04167	9.75	9.83333	9.75	5.45833	8.83333	12.9167	6.875	39.875	27.5	22.2917	13.7917	11.5417	22	22.0833	17.4167	23.375	23.75	23.5833	23.5	23.5833	27.9583	33.7917	336.208
	2.04167	9.83333	19.2917	27.0417	41.1667	1.75	2.20833	1.20833	1.20833	2.16667	2.33333	1.875	1.41667	3.41667	2.16667	3.16667	2.20833	2.125	2.20833	2.04167	2.45833	2.54167	2.41667	8.70833	12.0833	10.3333	9.54167	9.04167	9.5	12.6667	8.79167	8.91667	6.58333	21.8333	18.9583	20.0833	20.375	13.25	20.3333	11.4167	11.25	23.0417	23.5417	19.1667	22.4583	21.9583	36	35.3333	248.417
	1.54167	9.20833	32	51.0833	62.2083	2.25	2.08333	2.33333	1.5	2.29167	1.83333	2.33333	2.375	2.75	1.45833	2.33333	1.25	2.625	2.75	2.08333	1.75	2.125	2.70833	9.45833	9.08333	8.5	8.45833	8.91667	9.08333	10.5	9.70833	8.45833	16.8333	27.4583	19.4583	19.9167	16.9583	14.0417	10.375	14.5417	14.2917	23.375	23.125	22.7917	22.0417	25.625	32.4583	83	45.5
	2	8.75	22.5	49.9167	67.2917	1.875	2.45833	2.58333	1.375	2.25	1.95833	2.79167	2.04167	2.79167	1.91667	2.29167	2.29167	2.20833	2.95833	1.75	2.08333	2.25	1.5	8.75	9.58333	9.20833	9.04167	10.1667	9	15.0417	9.25	8.54167	11.9167	17.8333	20.375	19.0417	16.5417	17.6667	19.3333	14.25	17.2083	22.7917	22.5417	25.2917	23.625	23.7083	26.8333	44.0833	51.4583
	2.41667	9.54167	22.6667	50.5417	61.1667	2.08333	2.91667	2.625	2.75	2.29167	2.79167	2.58333	1.875	2.29167	2.70833	1.33333	1.41667	2.66667	2	2.04167	2.04167	2.5	2.95833	9.66667	5.70833	9.83333	10.25	9.66667	9.54167	14.1667	7.29167	10	7.375	33.5	19.75	20.1667	20.5	16.75	16.1667	15.5417	17.2917	30.7083	22.7083	25.1667	23.3333	34.4167	36.0417	76.1667	525
	3.08333	9.25	22.8333	43.5	67.875	2.83333	2.58333	1.75	2.41667	2.08333	2.70833	2.625	1.625	2.54167	2.5	2.25	3.08333	1.91667	1.625	2	2.375	2.125	3.04167	9.58333	9	9.66667	9.16667	12.5417	10.25	8.95833	8.33333	10	7.41667	31.2083	24.6667	28.3333	23.125	19.2083	14.1667	12.5833	13.125	28.5833	23.7917	25.0417	30.8333	23.5	25.5833	48.5417	697.625
	2.45833	9.25	22.9167	36.25	54.5833	1.33333	1.95833	2.5	1.66667	2.04167	2.875	1.33333	2.33333	3.04167	1.54167	1.375	2.08333	2.66667	2.04167	1.04167	2.29167	2.33333	1.08333	8.95833	9.625	10.0833	9.45833	9.66667	9.25	9.95833	8.25	9.08333	7.70833	37.7917	22.7917	23	23.0833	14.4167	17.2083	17.5	14.0833	23.8333	23.125	22.625	23.1667	22.6667	28.2083	86.0833	255.958
	1	9.20833	19	36.9583	49.8333	1.91667	1.29167	1.83333	2.20833	2.5	2.41667	2.45833	1.79167	2.75	2.20833	1.58333	2.66667	1.04167	3.125	2.66667	2.54167	2.70833	2	8.875	8.70833	9.95833	9.79167	9.91667	9.75	9.375	9.29167	11.0417	19.0833	27.1667	19.4167	18.5417	16.2917	23.25	14.2917	17.7083	17.125	29.4583	23.2083	25.0417	23.5417	19.375	22.3333	99.0833	1256.21
	2.41667	9.125	24.5	45.25	69.9167	2.83333	2.95833	2	2.5	2.375	2	2.83333	2	2.95833	2.04167	1.83333	2.04167	2.91667	1.25	2.20833	2.16667	2.5	2.41667	9.83333	10.0833	9.66667	9.125	8.70833	9.79167	12.1667	10.8333	7.70833	8.20833	23.1667	20.875	13.6667	17.375	17.6667	19.9167	17.2917	11.25	23.5833	19.125	29.2917	23.7917	23.0833	44.375	23.7917	167.625
	1.58333	12.0417	17.2083	39.9167	57.2083	2.33333	2	2.58333	1.41667	2.75	2.95833	2.70833	2	2.25	1.875	1.66667	2.16667	1.875	2.54167	1.70833	2.54167	2.91667	2.25	9	9.25	10.2083	9.41667	9.75	9.95833	8.25	10.4167	8.83333	10.5833	31.7917	22.4583	25.125	23.4583	16.875	14.0833	16.2917	13.9583	23.4167	18.5	22.4167	26.9583	26.875	28.9167	38.4583	29.1667
	3	10.2917	22.125	48.25	74.5833	2.29167	3	2.70833	2.33333	2.16667	2.29167	2.625	2.75	2.54167	2.66667	2.58333	1.29167	1.91667	2.375	1.16667	2.33333	2.20833	1.5	9.125	9.625	9.58333	10	8.20833	9.54167	15.8333	8.45833	6.08333	7.375	27.7083	16.875	20	23.0833	17.4583	16.9583	16.7917	13.9583	23.2917	22.5833	19.25	25.4167	23.2083	35.7917	42.0833	464.042
	2.95833	9.75	25.0417	39.2917	58.7917	2.75	2.70833	1.75	1.70833	2.45833	2.375	2.91667	2.375	1.54167	1.95833	2.08333	2.25	1.95833	1.54167	1.70833	1.41667	1.875	2.33333	9.58333	8.58333	10.25	8.875	9.83333	9.54167	9.25	9.91667	14.0833	12.9167	21.5	19.8333	19.75	16.75	17.125	16.2917	16.875	13.8333	23.9167	18.9583	22.9583	23.4583	22.375	22.1667	25.5	153.167
	1.75	10	23.1667	32.125	61.6667	1.75	1.79167	2.75	2.58333	1.45833	1.58333	2.125	1.75	2.45833	4	2.54167	1.79167	2.33333	2.66667	1.04167	2.58333	2.20833	1.875	9.875	8.75	8.70833	9.91667	10.1667	13.2083	12.9583	8.79167	21.2917	25.625	67.75	17.4583	19.4167	19.7083	17.5	14.4167	13.5417	16.5	23.6667	27.5417	28.6667	23.5417	23.1667	28.5417	27.375	100.625
	2.375	12.5	29.2083	38.9583	51.75	2.375	1.79167	2.20833	1.16667	1.91667	1.83333	2.25	2	1.58333	2.66667	2.08333	2.04167	2.33333	2.58333	2.625	2.25	3.08333	1.33333	9.29167	8.70833	10.125	9.20833	9.66667	12.4583	8.95833	7.91667	7.95833	9	21.2083	19.5833	20.5833	17.6667	20.4167	13.75	17.7917	12.875	26.0833	23.75	23.125	23.25	24	29.0833	24.4583	357.833
	0.958333	9.45833	22.7083	37.7083	96.75	2.33333	1.91667	2.66667	1.125	2.33333	2.125	2.04167	1.83333	2.41667	2.25	1.08333	1.95833	2.54167	2.70833	2.20833	1.54167	1.91667	2.375	8.70833	10	9.54167	9.41667	9.83333	10.3333	14.8333	9.04167	9.125	17.9583	48.25	17.0833	23.125	10.4583	14.0417	32.9583	17.375	14.5417	32.125	22.5	23.4583	26.7917	22.2917	29.0833	96	63.9167
	1.79167	9.66667	23.4583	43.7083	72.1667	1.95833	2.58333	2.16667	2.75	2.625	2.125	1.33333	1.125	1.79167	2.625	1.45833	2.16667	1.75	1.91667	2.5	2.25	1.95833	2.04167	8.83333	9.16667	10.0833	9.375	8.04167	8.375	13	8.66667	8.83333	8.33333	18.125	19.9167	22.0833	22.6667	17.0417	19.9167	14.6667	27.7083	25.5	22.0417	24.25	23.5833	23.4583	22.2917	26.6667	376.333
	2.58333	12.625	20.7083	36.4583	56.9167	2.875	1.08333	2.125	2.625	2.25	2.5	2.45833	1.83333	1.70833	2.04167	3	1.66667	1.33333	2.29167	1.08333	2.16667	2.20833	2.29167	9.58333	10.0833	9.20833	9.79167	7.79167	13.0417	9.875	9	8.75	6.70833	52.2083	27.5417	28.0417	20.9583	17.3333	14.1667	14.1667	20.3333	23.5	28.0417	23.7083	23	22.8333	30.2083	26.25	496.792
	1.91667	9.95833	23.4167	54.2917	76.375	2.58333	2.25	2.41667	2.625	2.58333	1.5	2	2.875	2.54167	2	2.08333	3.25	2.20833	2.58333	2.33333	2.95833	2.45833	2.66667	9.04167	8.375	10.375	9.58333	9.25	9.58333	8.875	9.33333	17.0833	12.5417	14.5417	19.3333	19.4583	19.375	19.6667	17.5833	16.9167	17	28.6667	24.7917	23.5833	25.9167	24.125	27.8333	81.8333	89.8333
	2.91667	9.70833	25.875	45.0417	76.3333	2.70833	0.916667	2.95833	2.45833	1.91667	1.875	2.04167	0.916667	2.45833	2.20833	2.79167	2.66667	2.125	2.41667	2.33333	1.83333	2.20833	1.875	10.1667	8.79167	10.125	9.91667	10.3333	9.29167	14.25	8.45833	18.4167	7.875	25.0417	17.2917	25.5417	17.0417	17.4583	17.2083	20.0417	14.75	23.7083	22.9583	21.25	23.625	22.5	33.5833	31.5417	267.5
	2.54167	9.54167	24.7083	36.1667	47.6667	2.41667	2.83333	1.54167	2.375	2.45833	2.58333	2.33333	2.04167	2.20833	3.375	2.33333	1.95833	2.16667	2.625	2	2.5	2.29167	1.5	8.91667	9.75	9.5	8.79167	9.25	9.91667	9.08333	7.375	10.375	17.3333	102.542	27.2083	17.6667	16.9583	16.5417	17.5417	20.625	14.125	23.5	23.2917	27.25	27.7917	22.5	44.2083	45.6667	211.375
	2.79167	8.95833	21.5	135.167	435.417	3	3	2.33333	2.29167	1.75	2.83333	2.875	2	2.375	3.875	3.45833	2.45833	2.66667	2.75	2.41667	2.29167	1.95833	1.04167	9.33333	10.0417	8.58333	10	9.79167	7.66667	14.8333	10.25	12.9167	24	18.7917	24.5	25.4167	16.5417	22.5833	10.125	17.0417	14.0417	26.5833	23.2083	23.8333	23.2083	25.0833	37.375	64.7083	284.125
	1.875	8.45833	23.7083	47.2917	77.5	2.16667	1.875	2.75	2.75	2.58333	2.54167	2.08333	1.45833	3.41667	2.58333	2.625	1.83333	2.375	2.25	1.875	1.54167	2.91667	2.79167	8.91667	8.45833	9.79167	9.25	8.41667	9.08333	10.0417	9.54167	8.41667	9.45833	27.375	13.25	23.2083	23.4167	17.125	16.875	16.9583	14.0417	22.8333	25.625	25.125	23.0833	23.875	24.875	84	358.083
	2.16667	8.375	35.2917	44.25	65.5	1.83333	2.375	2.66667	2.375	1.79167	2.5	2.75	1.20833	3.54167	2.41667	1.91667	1.625	2.04167	2.70833	2.375	2.375	2.29167	1.66667	9.08333	8.875	10.125	8.125	9.16667	9.29167	11.25	15.3333	15.7917	8	29.2083	20.0417	25.0417	13.125	17.5833	14	20.4583	17	23.5833	25.5417	23.8333	26.6667	23.7917	30.7917	72.7917	213.792
	2	10.125	25.625	68.375	74.4583	1.91667	2.29167	2.75	2.04167	2.5	1.95833	1.625	1.79167	2.08333	2.29167	2.125	2.70833	1.875	2.45833	2.95833	2.41667	1.33333	1.95833	10.25	9.625	9.41667	10.4167	9.875	9.58333	9.75	7.875	8.83333	8.29167	56.9167	19.6667	28.5	19.7083	14.25	16.9167	14.5833	17.4583	28.5417	23	25.0417	22.5	23.6667	37.9583	28.9583	268.75
	1.5	12.75	30	34.9583	95.8333	2.66667	2.58333	2.20833	2.20833	2.16667	1.08333	2.66667	1.91667	3.625	1.29167	2.79167	2.54167	2.875	1.625	2.33333	2.5	2.58333	1.875	9.83333	9.375	10.0833	9.29167	9.79167	9.5	10.7083	9.125	19.7083	8.16667	74.7083	33.4583	19.5833	20.5833	16.9167	14.2083	17.5417	13.2083	22.875	22.75	21.75	23.4167	19	25.7917	86.125	108.792
	2.25	10.625	22.2917	31.125	43.7083	2.875	2.20833	2.5	2.16667	2.625	2.54167	2.04167	1.91667	2.5	2.875	2.45833	2.66667	1.875	2.41667	1.91667	1.45833	2.08333	2	10.3333	9.54167	9.83333	8.04167	10.0417	9.20833	11.875	9.91667	15.0417	12.875	20.875	22.5	19.6667	14.0833	16.125	16.4583	17.125	13.5417	23.4583	28.4167	19.25	27.3333	22.875	26.8333	25.375	77.0833
	2.41667	9.91667	23.75	45.2917	82.1667	2.70833	1.04167	2.54167	2.75	2.29167	2.58333	2.33333	1.29167	1.66667	2.79167	0.916667	2.29167	2.375	1.41667	2.08333	1.70833	2.33333	2.08333	8.58333	10.2083	10	9.29167	9.75	9.125	10	10.0417	7.95833	23.1667	14.625	28.2083	23.4583	26.375	17.2083	10.5833	11	16.8333	19.1667	26.625	23.25	22.375	23.2917	20.2917	28.4167	110.417
	1.16667	9.91667	23.5	43.5	54.9167	3.08333	1.79167	1.83333	1.66667	1.125	1.83333	3.04167	1.91667	2.16667	2.75	2.5	2.83333	2.29167	2	2	2.33333	3	2.58333	8.91667	8.95833	8.20833	9.16667	9.125	9.04167	12.6667	8.75	8.95833	19.2917	30.375	28.0833	22.4167	20.2917	14.5417	17.125	11.625	19.125	24.9583	27.0833	21.9583	23.75	23.1667	27.875	72.9583	489
	2.375	5.54167	27.0833	35.8333	78.0417	2.16667	2.875	1.91667	2.375	2.625	2.375	1.375	1.58333	2.16667	1.58333	1.54167	1.70833	2.70833	2.41667	2.70833	1.04167	2.375	1.54167	10	5.66667	9.41667	8.91667	7.83333	10.0833	9.75	7.79167	7.875	17.25	16.0417	24.875	19.8333	24.4583	17.5833	17.3333	14.25	17.2083	23.0417	26.8333	23	23.5417	22.8333	35.75	25.4167	285.792
	2	11.6667	16.2917	28.6667	138.667	2.20833	2.16667	2.125	1.625	1.5	2.25	2	1.25	2.5	4.5	2.5	2.25	1.95833	1.33333	2.33333	2.33333	2.375	1.83333	9.45833	8.91667	8.45833	8.33333	8.875	7.45833	8.83333	9.875	12.875	12.7917	22.6667	27.4583	16.4583	11.7083	17.125	14.4167	20.875	14.625	21.375	23.75	23.25	30.5417	27.375	28.2083	24.0417	20.9167
	2.625	11.1667	20.9167	31.125	36.4583	2.29167	2.70833	2.79167	2.20833	1.625	2.5	1.58333	2	1.58333	2.25	1.875	2.33333	3.04167	2	2.91667	2.375	2.66667	1.875	8.16667	9.54167	10.4167	10	9.91667	9.95833	14.875	9.625	8.83333	14.4583	18.7083	28.2083	20.0833	12.8333	19.5833	11.4167	10.6667	20.125	19.375	19.0417	22.0833	23.0833	25.5833	26.8333	34.0417	119.083
	1.5	12.1667	20.5417	37.5	50.4167	2.875	3.04167	1.95833	1.41667	2.70833	2.625	2.70833	2.16667	2.20833	1.16667	2.66667	2.375	1.04167	2.04167	2.5	1.875	1.5	1.08333	9.5	8.54167	10.25	8.75	10.2083	9.66667	5.29167	7.29167	9.125	9.95833	31.8333	19.25	25.7083	19.6667	15.5833	11	17.125	14.8333	22.625	23.5	29.2917	23.1667	27.625	35.5833	18.3333	167.667
	2.41667	10.25	25.1667	46.6667	272.792	2.54167	1.95833	2.04167	2.83333	2.04167	2	1.625	2.375	1.45833	2.29167	2	2.41667	2.58333	2.04167	2.45833	2	2.875	2.04167	8.91667	8.875	10	9.16667	11.2083	10	9.95833	8.33333	8.25	8.08333	31.9167	26.5417	25.75	20.25	20.125	19.9167	14.5	11.9583	23.3333	28.2917	19.625	21.7917	23.375	25.9167	89.375	1774.54
	1.75	8.45833	18.7083	46.5417	63.2083	2	2.04167	1.875	2.41667	2.20833	1.91667	1.41667	2.25	2.91667	2.625	2.875	3.08333	3.33333	2.16667	1.875	2.04167	2.04167	3	9.79167	9.66667	9.58333	9.08333	8.91667	9.95833	13.125	12.5	9.125	7.58333	42.6667	19.7083	25.6667	19.375	16.6667	17.4583	17.7083	11.5	23.0833	25.1667	23.2917	23.5	23.4583	33.9583	27.25	87.3333
	2.54167	9.83333	26.5417	39.7083	72	2.41667	2.20833	3.04167	3.08333	1.875	1.95833	1.5	2.75	2.41667	3.125	1.79167	1.91667	0.958333	1.54167	2.58333	2.08333	2.5	2.08333	8.79167	9.70833	8.70833	10.0833	9.95833	8.375	12.7083	8.29167	9.70833	16.9583	34.125	20.0833	19.625	20.2917	18.8333	20.25	23.375	16.9583	26.3333	18.1667	19.0417	23.2917	19.4583	28.5	113.583	286.583
	2.5	10	27.1667	53.7917	68.3333	2.29167	2.41667	2.70833	2.04167	2.16667	3.04167	2.33333	2.58333	1.16667	1.95833	2.41667	3.125	2.125	1.91667	2.41667	1.83333	1.83333	1.20833	8.04167	9.91667	9.16667	9.70833	10.0417	10.3333	8.5	8.125	9.41667	26.9167	36.9167	16.1667	16.9167	17.2917	19.875	19.3333	14.6667	17.7917	25.1667	22.9583	23.6667	26.7917	23.1667	39.6667	86.7917	199.417
	1.79167	12.5417	14.3333	29.125	40.5833	2.33333	3.08333	2.375	2.29167	1.20833	2.04167	3.20833	1.33333	1.66667	3	2.5	2.125	2.33333	1.79167	2.125	2.33333	2.375	2.16667	9.66667	7.66667	8.58333	9.125	8.75	10.0833	9.58333	8.58333	9.41667	9	16.75	19.7083	25.125	23.5833	17.5417	14.5	16.6667	20.2083	23.5833	25	18.7083	23.1667	23.5833	39.5	45.5	41.7083
	2.125	11.375	28.8333	41.0417	53.7917	2.625	2.25	2.83333	2.41667	2.58333	2.29167	1.75	1.54167	1.70833	1.33333	2.58333	2.16667	2.375	2.45833	1.95833	1.79167	2.75	1.75	7.58333	9.875	12	8.79167	9.54167	9.91667	9.75	10.3333	7.75	33.7083	27.5	18.875	25.875	20.0417	14.2083	16.2917	17.2917	19.375	23.1667	29.2917	23.4583	17.3333	23.7083	29.9583	41.5833	170.417
	2.33333	9.625	26.25	138.292	3000.04	2.625	2.29167	1.83333	2.20833	1.16667	2	2.625	2.58333	1.95833	1.54167	3.08333	1.54167	2.66667	1.45833	3.08333	1.5	3.04167	2.20833	9.33333	12.9167	9.875	8.5	9.41667	9.83333	9.83333	9.33333	8.70833	7.29167	27.7917	17.25	19.9583	14.2083	16.375	13.9583	16.4583	16.7083	23.5	22.2917	23.2917	22.7917	25.3333	22.0833	152.083	218.25
	1.95833	11.0417	17.7083	26.375	68.6667	2.625	2.04167	2	2.5	2.5	1.79167	3	1.625	1.66667	2.45833	2	2.95833	2.875	1.875	1.5	2.33333	2.20833	1.45833	9.54167	10.0833	9.58333	8.83333	5.66667	9.70833	8.625	8.29167	9.875	18.3333	30.0417	28.4167	22.0417	20.25	23	17.375	16.4583	14.3333	23.4167	17.5417	23.7917	22.625	25.3333	28.7917	15.1667	355.917
	2.29167	10.2083	32.7083	71.8333	78.9583	1.375	2.04167	1.54167	2.16667	2.45833	2.75	2.54167	2.45833	2.04167	2.04167	2.41667	2.25	2.125	2.16667	2.33333	2.04167	2.25	2	10.2083	9.70833	9.29167	9.16667	8.125	9.41667	12.9583	9.16667	8.16667	13.2917	13.75	25	14.125	17.125	17.5417	14.2917	17.7083	18.4167	23.8333	23.2917	23.125	25.125	23.3333	29.1667	117.167	128.75
	1.83333	9.66667	23.7917	45.5	87.75	2.41667	2.875	1.29167	1.83333	2.125	2.16667	3.04167	2.70833	2.29167	2.04167	2.16667	2.70833	2	2	2.375	2.33333	2.33333	1.75	9.04167	9.125	11.875	9.70833	9.04167	9.41667	9.70833	9.625	7.58333	17.2917	54.5833	13.0833	23.4167	13.9583	14.125	19.3333	17.125	18.3333	23.25	23.0417	24.75	23	23.8333	30.875	27.875	231.458
	1.875	8.54167	21.875	28.9167	101	2.70833	2.375	2.04167	1.5	2.33333	2.25	1.66667	1.45833	2.04167	1.875	2.20833	2.41667	2.125	2.41667	2.04167	1.625	2.625	2.29167	9.75	7.41667	10.2083	9.5	9.41667	9.91667	12.7917	9.33333	7.66667	13.875	23.625	21.9167	25.5	24.9167	13.7917	13.6667	14.5417	11.0417	23.375	18.9167	23.375	27.0417	25.375	38.4583	58.1667	909.833
	1.91667	9.79167	23.0417	38.5833	51.2917	2.5	1.45833	2.16667	2.83333	2.375	2.70833	2.08333	1.79167	1.45833	3.70833	1.5	2.08333	2.58333	2.58333	1.75	2.75	2.625	2.45833	10.25	8.625	8.54167	9.375	10	9.04167	10.125	8.91667	13.5833	12.375	20.2917	17.375	25.5833	23.4583	9.79167	17.125	21.5	13.375	23.375	26.9167	23	23.6667	22.875	22.3333	26.5833	354.583
	2.20833	9.45833	22.625	36.2083	45.875	2.20833	2.25	2.58333	2.04167	2.25	3.16667	2.375	2.41667	2.29167	2.41667	1.45833	2.83333	2.25	2	2.25	2.25	2.04167	2.125	10.25	9.41667	9.95833	10	8.83333	8.79167	9.875	9.375	7.875	13.25	51.8333	19.3333	24.25	20.25	13.2917	16.9583	14.2917	13.875	23.5833	23.7083	18.375	28.25	23.2083	29.7917	44.3333	1037.42
	2.58333	9.75	15.2083	31.7917	48.6667	1.95833	1.875	2.66667	2.29167	2.33333	2.66667	1.875	1.83333	2.95833	2.08333	2.08333	1.83333	1.875	2.66667	2.79167	1.75	2.33333	2.25	9.79167	9.91667	9	12.5833	10	8.95833	8.625	9.375	18.75	7.79167	36.2917	25.4583	16.625	20.5	19.2083	14.3333	11.4583	20.375	24.75	22.2083	22.5	22.5833	23.2083	30.25	53.9167	413.75
	2.41667	10.25	23.3333	77.25	103.292	2	2.04167	1.83333	2.33333	2.91667	2.70833	1.875	2.5	2.625	4.04167	2.75	2.58333	1.16667	1.79167	2.29167	2.29167	1.25	2.20833	9.58333	8.58333	9.625	11.4583	9.66667	8.70833	11.375	7.58333	8.29167	7.66667	34.25	25.3333	20.0417	17.625	16.6667	17.4583	17.1667	14.375	23.25	23	23.625	19.625	18.7083	26.5	56.4583	756.958
	1.66667	10	33.7917	39.875	57.8333	2.45833	1.125	2.20833	2.08333	2.45833	1.45833	2	1.45833	3.5	2.875	1.83333	1.91667	1.5	1.04167	2.58333	2.41667	2.33333	2.83333	10.1667	8.58333	9.54167	9.54167	9.16667	9.5	13.625	11.1667	8.66667	8.70833	32.3333	19.5417	25.125	13.9583	8.04167	14.6667	17.5833	16.625	23.625	23.7917	17.5833	23.3333	23.625	30.5833	29.1667	1501.17
	2.41667	12.125	28.625	41.125	103.875	1.45833	2.41667	1.375	2.45833	2.66667	2.29167	1.66667	2.41667	2.33333	3.08333	2.41667	1.33333	1.58333	2.29167	2.25	1.625	2.5	1.95833	10	9.125	9.375	8.875	9.58333	9.04167	12.9167	8.79167	8.16667	8.875	20.6667	22.2917	19.2083	17.7917	17.5833	17.2083	13.75	17.625	23.5833	22.5833	23.5833	22.8333	23.2917	31.2083	136.25	343.792
	2.04167	8.25	15.2917	38.9167	40.9167	2.29167	1.375	3	2.33333	1.79167	2.91667	1.75	2.375	2.29167	2.25	3.29167	2.375	2	2.29167	2.45833	2	2.33333	2.83333	10.3333	9.83333	9.875	9.75	9.91667	10	8.29167	15.25	8.25	21.0833	48.625	16.9583	20.125	13.7917	17.7083	19.4167	17.0833	10.6667	23.4167	23.375	23.3333	23.6667	22.3333	22.5	31.1667	755.792
	2.5	9.125	19.9583	32.0417	47.5	2.54167	2.70833	2.16667	2.79167	2.45833	2	2.58333	2.04167	1.91667	2.54167	2.16667	2.625	1.79167	1.70833	2.5	2.41667	2.375	2.29167	10.25	9.79167	9.75	8.79167	8.5	12.6667	12.25	14.375	8.58333	12.5	26.125	24.25	29.2917	16.6667	22.8333	16.8333	14.375	17.3333	22.9583	23.5833	23.2083	22.9583	22.7917	29.0833	27.5	381.417
	1.58333	8.79167	29	35.75	52.75	2.5	2.625	2.875	1.41667	2.33333	2	1.20833	1.54167	2.33333	2.25	2	2.625	2.66667	2.66667	1.54167	2.375	1.20833	2.66667	9.375	10.0417	9.29167	9.91667	9.54167	9.83333	16.3333	9	7.04167	50.5833	42.125	22.4583	17.1667	22.2917	14.7083	22.875	13.9583	16.125	22.4167	18.875	23.125	22.5	23.375	34.5833	28.3333	684.458
	1.54167	9.125	45.2917	99.7917	3000.04	1.875	2.33333	2.79167	1.91667	2	2.16667	2.20833	2.25	2.25	2.95833	2.91667	2.54167	2.29167	0.916667	2.33333	1.875	2.375	2.125	9.95833	9.29167	8.95833	8.04167	8.25	9.20833	9.25	8.125	8.375	10.2083	26.75	25	22.7917	20.375	13.7917	14.2917	14.75	14.7083	23.375	22.7083	23.2083	27.9167	23.375	42.375	87.9583	995.708
	1.875	12.8333	18.7917	32.5833	53.2083	2.95833	2.33333	2.83333	2.125	1.20833	2.25	1.41667	2.25	1.95833	2.33333	3.33333	2.66667	1.54167	1.54167	3.08333	1.41667	1.83333	1.5	8.91667	10.125	9.29167	9.83333	9.375	8.5	10.1667	7.79167	13.5417	22.9583	26.2917	30.4167	19.5	17.3333	16.7917	14.2917	13.7917	20.5833	19.2917	23.9167	23.5417	23.0417	23.0417	27.125	54.5833	327.167
	2.25	9.79167	17.9583	49.4167	67.5	1.75	2.08333	2.375	2.08333	2.625	2.16667	1.29167	2.375	2.625	2.08333	3.41667	2.41667	2.125	2.66667	2.25	2.375	2.54167	1.58333	8.41667	10.4583	10.125	10.0833	9.75	10.3333	12.7083	9.08333	9.16667	10.5833	13.3333	20.4167	22.6667	17.0833	17.7083	11.1667	20.0833	13.8333	23.5	25.375	23.5833	23.2917	22.8333	22.5417	58.7917	35.2917
	2.625	8.33333	38.3333	49.375	63.2083	1.66667	2.70833	1.29167	1.95833	2.54167	2.45833	2.79167	1.91667	2.08333	2.875	2.66667	2.79167	1.58333	1.95833	2.66667	2.20833	2.70833	2.5	10.4167	10.0833	9.29167	9.20833	9.79167	10.125	13.1667	8.625	11.75	16.8333	103.792	27.2917	31	16.125	17	16.7083	16.5417	20.875	22.875	23.375	23.7083	23.4583	23.125	30.125	40.7083	79.75
	2.20833	15.875	23.625	36.3333	45.5417	2.04167	1.70833	1.41667	1.79167	2.70833	2.91667	2.33333	2.41667	1.75	1.54167	2.41667	1.70833	2.79167	3.125	1.91667	2.79167	1.625	2.66667	10.375	9.83333	10	9.45833	8.33333	9.75	12.6667	15.0833	9.45833	7.45833	29.875	19.7083	20.4167	17.4167	20.4167	18.7083	26.9167	17.3333	22.875	17.9167	17.5	24.0833	23.5	29.375	48.375	34.7917
	3.125	9.54167	30.4583	32.625	95.125	2.70833	1.58333	1.45833	1.625	3.04167	1.45833	1.66667	2.08333	1.41667	1.91667	2.875	3.16667	1.375	1.95833	1.95833	2.08333	2.70833	2.79167	9.95833	8.875	9.29167	8.91667	10.0833	10.0417	9.66667	8.125	15.4583	17.3333	29.7083	23.1667	16.3333	21.4583	11.5	20	16.9167	19.6667	26.375	22.5833	25.9583	22.4583	22.4583	26.375	72.3333	160.042
	2.5	9.79167	37.4167	51.375	55.4583	2.58333	1.58333	2.33333	1.66667	2.625	1.83333	2.79167	1.45833	3	2.16667	2.5	2.79167	2.95833	1.75	1.29167	1.70833	2.20833	2.20833	10.2917	9.125	9.41667	8.91667	9.70833	9.70833	7.04167	8.375	9.20833	23	75.25	16.9167	28.2917	20.0833	17.375	17.375	13.7917	17	22.4167	29.0417	23.3333	23.2917	22.9167	26.9583	31.0417	29.375
	1.91667	7.625	19.2083	30.2083	40.9583	2.20833	2.375	2.58333	1.625	2.25	1.66667	2.91667	2	2.41667	2.41667	0.916667	1.58333	2.625	2.66667	1.91667	2.91667	1.66667	2.25	9.95833	10.125	9.75	9.95833	9.79167	9.95833	9.45833	10.5417	9.75	8.45833	55.5417	26.25	31.0833	14.3333	16.75	14.75	17.0417	17.375	23.5833	25.3333	25.0833	23.125	25.0417	27.0417	36.1667	340.542
	1.5	10.0417	18.7917	53.0833	94.4583	2	2.375	2.04167	1.45833	1.66667	2.08333	2.20833	2.16667	1.79167	1.45833	2.25	2.25	2	3	2.91667	2.04167	2.125	2.33333	10.25	9.95833	10.1667	9.70833	9.66667	9.54167	15.875	9.04167	10.9583	26.4583	63.0417	22.5417	23.0417	17.2917	17.25	16.625	13.75	14.4167	28.2083	23.4167	27.0833	23.125	23.4583	29.25	22.8333	34.6667
	2.54167	8	29.125	37	55.75	2.70833	2.79167	2.25	2.33333	2.41667	2.33333	2	2.25	2	2.66667	2.125	2.16667	2.29167	2.58333	1.29167	2.04167	2.66667	2.95833	9.33333	10.0417	9.375	9.125	10.25	8.95833	8.625	9.04167	17.5	9.91667	22.7083	28.375	22.5	14.2083	16.2917	19.875	11.3333	16.875	26.9583	23.7917	23.5833	23.5	23.5417	24.5	58.5417	21.1667
	2.29167	9.83333	22.7917	48.3333	57.8333	2.125	2.25	2.625	2.79167	2.16667	3.125	1.29167	2.16667	2.25	2.58333	2.29167	1.375	2.16667	1.16667	2.20833	1.16667	2.45833	2.25	8.41667	8.25	9.45833	9.04167	9.91667	8.83333	9.25	8.91667	14.5417	14.875	9.83333	25.2917	21.75	14.3333	14.0417	11.2917	14.5833	14.25	23.375	22.6667	27.2083	22.1667	22.2917	24.2917	36.4583	193.583
	1.5	8.875	19.25	54.875	70.5417	2.33333	2.625	2.25	2.33333	2.33333	2.25	2.04167	2.16667	2.5	3.45833	2.83333	1.5	2.45833	1.20833	2.375	2.875	2.45833	1.54167	10.1667	10.0833	9.66667	7.41667	9.83333	9.875	9.5	8.16667	10.5417	12.5	21.375	19.3333	17.4167	19.8333	17.5417	14.125	13.8333	18.7917	23.2917	23.7917	25.5	23.375	22.625	23.75	32.875	30.6667
	2.41667	9.29167	23.0417	49.0417	79.4583	1.41667	2.20833	2.45833	2.70833	1.08333	2.41667	2.125	2.5	3.33333	2.16667	1.95833	2.75	1.04167	2.25	2.91667	2.29167	1.875	1.33333	9.25	5.45833	9.58333	9.83333	9.20833	9.375	19.0417	10.0833	8.16667	8.75	41.5833	16.2917	22.5833	19.4583	12.875	16.7083	13.6667	17.125	18.2917	23.375	23.4583	26.2083	18.4167	13.4583	42.75	244.667
	2.41667	8.91667	24.9583	47.5833	65.5833	2.75	1.125	2.08333	2.625	2.20833	2	2.33333	2.5	2.16667	1.79167	2.33333	2.375	2.29167	1.54167	1.875	2.04167	2.33333	2.125	10.0417	9.83333	8.79167	9.33333	10.1667	9.54167	13.25	8	20.3333	11.25	38.375	12.8333	20.5417	23.5417	17.5	17.5	20.625	14.4583	22.2083	27.75	23.7917	23.4583	21.9167	28.25	81.7083	643.417
	2.29167	13.2083	23.4583	42	60.0833	2.45833	2.625	2.66667	1.66667	2.54167	1.66667	1.70833	2.20833	1.20833	2.33333	1.95833	3.04167	2.41667	2.625	2.25	1.79167	2.75	2.375	10.125	9.70833	9.45833	9.41667	10	9.04167	14.5417	14.5	9.45833	20.125	31.4167	19.0417	27.25	14.5417	19.7083	17.375	27	17.25	25.375	18.2083	19.0417	23.5833	25.0833	39.0833	85.125	65.0833
	2.54167	9.875	24.875	57.25	61.5833	2.66667	2.04167	2.79167	1.04167	2.25	2.45833	1.875	2.33333	2.08333	2.25	2.5	2.75	1.25	2.58333	2.625	2.16667	2.54167	2.16667	9.79167	10.375	9.04167	9.41667	9.95833	9.41667	14.5	8.54167	19.4583	8.83333	53.7917	20.0833	25.375	17.4167	17.125	17.1667	16.9583	8	22.6667	23.2083	19.3333	28.2083	23.625	22.8333	33.7917	35.375
	2.375	10.3333	16.75	31.1667	49.125	2.20833	2.95833	2.20833	2.08333	2.625	1.95833	2.625	2.75	2.625	2.91667	2.08333	2.75	2.375	2.83333	2.29167	2.20833	1.66667	2.875	9.91667	9.79167	9.70833	10.5	9.95833	8.75	10.8333	3.70833	9.79167	12.3333	33	25.3333	28.7917	20.0417	13.875	19.7083	17.5	17.0833	26	23.375	25.4167	22.625	27.2917	31.8333	102.708	72.3333
	2.29167	8.45833	18	34.2083	72.75	1.70833	1.25	2.625	2.375	2.20833	1.54167	2.54167	1.20833	3.16667	2.58333	2.95833	2.25	1.20833	1.54167	1.66667	2.20833	3	2.20833	9.25	10.25	10.5417	10.3333	10.0833	14.8333	12.75	5.125	8.875	18.4167	82.25	19.125	21.4167	20.125	14.25	17.2917	16.1667	14.3333	23.4167	19.2917	25.5	29.2917	22.7083	24.0417	156.542	49.9167
	1.375	11.5417	18.5	25.0833	55.9583	2	1.95833	1.75	2.625	1.95833	1.95833	2.66667	2.66667	2.54167	2.79167	3.08333	1.29167	2.875	1.25	1.625	2.41667	2.58333	2.875	9.625	9.125	8.91667	9.66667	9.45833	10	11	8.16667	8.08333	9.41667	66.6667	18.6667	17.1667	17	11.6667	20.3333	14.5417	13.9167	23.7083	23.9583	22.4583	22.7917	32.125	19.9167	45.2083	405.833
	1.45833	9.875	25.0833	61	64.4583	1.54167	1.83333	1.45833	2.41667	2.25	2.29167	1.83333	2.29167	2.5	1.41667	1.375	3.125	2.04167	1.20833	2.16667	1.95833	1	2.79167	9.625	9.33333	9.41667	8.75	9.875	8.79167	7.5	9.625	7.83333	7.625	29.4583	14.6667	31.6667	20.4167	14.2917	14.875	12.75	19.4583	23.5833	27.3333	19.1667	22.7917	23.25	27.625	40.7917	458.208
	2.04167	8.95833	24.0417	52.5417	141.5	1.79167	2.33333	1.375	2.875	2.625	2.45833	2.45833	2	1.79167	1.25	1.5	1.79167	2.45833	2.58333	2.66667	3.125	1.08333	1.04167	9.08333	10.1667	10.0833	8.58333	9	9.375	15.2083	8.125	8.91667	22.125	37.5	18.7083	24.9583	14.2083	14.25	14.0833	14.2083	20.125	23.5417	23.0417	19.1667	23.375	23	19.1667	29.8333	426.875
	2.29167	7.83333	19.7083	31.4583	45.3333	2.54167	1.625	2.70833	2.45833	3.08333	2.25	2.04167	2.45833	1	2.54167	1.41667	1.91667	2.70833	2.33333	1.20833	1.33333	2.41667	2.29167	9.875	8.58333	10	8.5	9.5	9.91667	18.8333	8.83333	10	12.9583	67.9583	19.7917	23.2083	14.375	16.7917	19.875	19.75	16.5417	25.3333	22.6667	19	23.2083	28.2917	23.7083	59	102.833
	2.33333	9.75	25.0833	41.7083	65.625	2.75	2.29167	2.33333	1.29167	2.625	2.375	2.16667	3	2.04167	1.875	2.70833	2.75	2.33333	1.79167	1.45833	1.91667	2.33333	1.58333	8.625	9.16667	9.375	9.04167	8.125	9.04167	11.75	9.95833	9.58333	6.875	26.875	16.1667	22.6667	14.125	14.2917	17.3333	11.2083	17.4583	22.3333	25.4583	25.4583	18.5833	19.2083	32.5833	43	162.25
	2.875	9.66667	23.3333	36.625	67.6667	2.66667	2.375	1.75	1.5	1.91667	1.79167	1.45833	1.875	2.45833	2.75	1.875	2.25	2.41667	2.41667	2.20833	1.25	2.83333	2.58333	10	8.70833	8	10.25	9.75	8.58333	9.79167	7.875	8.70833	13.625	34.5	13.25	25.875	16.375	17.6667	14.4583	17.4583	16.7083	23.2917	24.0833	21.5833	23.4167	23.1667	34.4167	36.4167	59.6667
	2.08333	8.79167	27.4583	41.4167	53.5417	2.91667	2.20833	2.41667	2.5	2.70833	2.66667	2.70833	1.54167	2.08333	1.375	1.95833	1.91667	1.54167	2.79167	2.70833	2.125	2	2.16667	9.33333	7.79167	9.95833	10.25	9.95833	10.2083	16.4167	8.54167	6.83333	8.29167	16.9583	19.8333	13.2917	14.2917	17.2083	14.6667	19.7083	21.5	23.625	24.625	23.4583	23.875	22.1667	39.375	44.3333	367.917
	2.91667	10.125	22.9167	43.125	341.583	1.91667	2.33333	2.33333	2.54167	1.75	2.25	2.08333	2.20833	2.875	2.25	2.66667	2.66667	1.29167	1.625	2.875	2.25	2.04167	2.33333	9.58333	8.79167	5.625	8.875	9.66667	9.83333	13.625	9.875	10.125	9	32.0417	19.8333	20.0417	19.0833	20	13.875	16.5833	11.75	22.875	23.875	18.9167	25.7917	22.7917	33.8333	41.25	273.042
	2.625	12.875	22.75	32.8333	62.1667	2.16667	2.45833	0.958333	2.33333	2	2.33333	1	1.45833	2.125	1.83333	2.75	2.58333	2.45833	2.54167	2.29167	1.70833	3	1.70833	9.375	9.45833	10	9.95833	8.58333	8.375	11.8333	9.875	8	7.79167	33.6667	19.3333	17.5	20.2917	14.3333	17.25	14.5417	17.4583	23.1667	22.3333	23	22.1667	25.3333	33.4167	39.5	408.667
	1.79167	9.66667	22.4583	34.5417	47.5833	2.29167	1.875	1.95833	2.58333	1.83333	2.66667	2.16667	1.91667	3.04167	2.95833	2.20833	2.25	2.08333	1.66667	2.58333	2.66667	2.04167	2.70833	10.3333	9.54167	8.58333	8.91667	9.54167	9.33333	13.9167	8.875	9.125	7.66667	29.4583	18.625	25.5833	17.875	13.375	17.4167	14.2917	16.875	23.1667	30.0417	24.7917	23.4167	23.625	29.25	32.75	473.083
	2.70833	8.45833	29.4167	42.5417	59.2917	1.91667	1.41667	1.5	2.54167	1.25	2.375	1.75	1.125	2.08333	1.625	2.625	2.20833	1.75	2.20833	2.75	1.375	2.45833	1.79167	9.70833	9.125	12.2083	9.5	10.0833	7.875	12.125	8.70833	9.58333	19.5	54.2083	21.875	19.8333	17	19.8333	19.9583	7.45833	14.3333	22.4583	22.625	30	23	23.75	36.9167	29.125	342.833
	2.41667	9.83333	26.4167	40.25	51.5833	2	2.66667	2.29167	2.5	1.58333	2.04167	1.95833	1.95833	1.66667	1.66667	1.875	2.54167	2.20833	2.66667	2.08333	1.41667	2.16667	2.20833	10.125	8.79167	10.3333	9.41667	10.4167	9.75	11.9583	15.7917	12.9167	7.41667	57.1667	16.9583	22.4583	20.2083	18.9583	14.5	14.0833	23.125	23.375	18.4167	19.125	19.375	22.5	33.7083	45.0417	398.375
	1.41667	10.25	17.9167	63.7917	137.917	2.625	1.125	1.79167	2.45833	2.20833	2.70833	2.125	2.875	2.33333	1.95833	1.91667	2.125	2.75	2.125	2.79167	2.08333	1.58333	3.20833	10.5	9.91667	9.70833	9.75	8.25	10.25	8.91667	15.0417	8.45833	8.25	18.5417	24.3333	10.625	17.2917	11.125	17.0833	14.6667	11.0833	23.75	26.8333	18.1667	22.5	24.625	19.25	27.6667	196.958
	2.33333	10.0417	18.7083	44.3333	68.8333	1.95833	2.16667	2.625	1.54167	2.83333	2.95833	2.45833	2.16667	2.20833	2.75	1.83333	2.70833	2.45833	2.41667	1.66667	2.08333	2.375	1.95833	9.04167	9.95833	9.41667	9.16667	10.125	9.45833	13.7083	9.08333	9.625	9.375	58.75	19.1667	21	20.2917	14.9167	14.4583	23.0417	17	22.875	26.2083	32.2917	25.5	23.4583	34.0833	23.0833	273.083
	2.20833	12.4167	22.5833	41.9583	61.125	1.125	1.95833	2.58333	2.5	1.83333	2.75	2.79167	2.41667	1.91667	1.5	2.25	2.33333	2.16667	2.29167	2.58333	2.45833	2.875	2.83333	8.70833	9.125	9.375	9.41667	10.0833	9.625	9.08333	8.875	10.5417	22.25	21.0417	22	23	14.375	19.9167	14.1667	16.9583	15.875	22.75	23.7083	23.1667	30.375	22.5833	32.5417	25.75	43.5417
	2.625	12.5833	22.125	38.5	57.5417	2.95833	2.95833	2.83333	2.70833	1.79167	2.41667	1.375	2.375	2.29167	3.33333	1.375	1.875	2.375	1.54167	1.91667	1.33333	1.91667	2.33333	8.41667	9.125	9.04167	9.79167	9.33333	8.25	10.75	7.54167	8.70833	6.875	45.25	22.2083	25.375	16.5	16.5	14.8333	14.0833	16.7083	23.7083	23.5833	23.3333	23.0833	22.2917	29.9167	72.125	39.4167
	1.29167	10.2083	23.1667	77.0417	94.5	2.33333	2.08333	2.95833	2.20833	3.20833	1.66667	2.83333	2.625	3.20833	1.79167	1.95833	2.29167	2.08333	2.54167	1.20833	1.79167	1.95833	2.45833	9.29167	10.0417	9.95833	10.125	9.41667	12.5417	16.1667	9.75	14	12.2917	65.2083	22.2083	19.7083	17.5833	14.5417	17.4583	14.75	11.625	25.5	25.125	28.0833	26.5833	26.9583	33.4583	20.7917	54.9583
	2.66667	12.4583	22.2083	32.375	46.3333	2.54167	2.58333	2.75	2.45833	2.25	1.83333	2.41667	2.54167	2.54167	1.08333	2.125	2.41667	2.41667	2.16667	2.54167	2.875	2.625	2.20833	10.2083	8.5	9.20833	10.0833	9.91667	11.9167	7.375	8.20833	14.875	7.33333	15.2083	24.7917	11.6667	26.6667	17.2917	17.4583	11.25	16.5	22.5833	26.5417	22.875	23.2083	23.6667	26.5	32.2917	289.708
	1.04167	11.3333	19.9583	37.875	52.4583	1.79167	1.66667	2.54167	2.16667	2.70833	1.91667	2.58333	2.83333	2.66667	3	2.33333	2.625	1.08333	1.875	2.41667	2.29167	2.91667	2.70833	10.4167	9.33333	8.33333	9.41667	9.125	10.25	9.875	8.70833	9.41667	8.45833	36.375	22.0833	11	12.4167	17.375	13.8333	16.4167	20.9167	23.7083	22.625	22.75	23.0417	28.0417	34.75	38.4167	185.542
	1.91667	12.0417	28.8333	35.2917	71	1	2.54167	2.79167	2.20833	1.58333	1.5	2.54167	2.33333	2.25	1.45833	2.5	1.875	1.54167	2.20833	2.79167	2.25	2.375	1.20833	8.91667	9.25	10.0417	9.83333	9.16667	9.33333	9.91667	8.04167	9.20833	8.33333	86.6667	27.5833	22.0833	16.1667	19.7083	16.7083	17.2917	14.375	23.0417	22.375	22.9583	23.0833	25.25	27.1667	63.125	1578.75
	2.66667	10.5	22.9583	46.5	77.2083	2.70833	2.29167	2.75	2.20833	2.70833	1.75	2.375	1.875	2.45833	2.91667	2.16667	2.54167	1.79167	2.5	1.70833	2.16667	2.25	2.66667	9.91667	10.0833	9.41667	8.66667	9.54167	9.04167	13.0833	15.1667	8.45833	13.0417	62.9167	22	24.9167	14.0833	16.7917	19.9167	14.2083	20.7083	23.8333	25.7083	22.875	22.8333	23.6667	39.6667	62.5417	68.5417
	2.20833	8.91667	23.2083	37.7917	65.9583	2.54167	2.375	1.33333	1.875	2.45833	2.04167	3.08333	1.45833	2.375	3.375	1.5	2.16667	1.70833	2.16667	2.08333	2.375	2.5	1.45833	9.91667	9.33333	9.41667	8.95833	8.54167	9.58333	8.29167	8.70833	11.7083	38.2917	34.0833	19.4583	19.9583	20	11.125	17.1667	17.4167	13.875	27.2917	23.4167	19.2917	23.6667	23.6667	34.3333	28.25	59.25
	2.33333	9.70833	22.7917	39	134	2.58333	2.66667	1.5	2.29167	2.375	1.95833	2.375	2.625	1.875	1.625	2.75	2.54167	1.95833	1.75	2.58333	1.29167	2.08333	1.79167	8.83333	9.33333	9.70833	9.25	9.75	9.625	10.0833	9.41667	7.5	18.9167	44.2083	22.3333	27.8333	25.375	17.375	15.25	11.125	17.125	24.0417	23.6667	23.0833	22.7917	24.8333	35.5833	27.375	201.25
	1.75	10.0833	23.75	47.7917	125.833	2.125	1.16667	1.95833	2.625	2.29167	1.79167	2.29167	1.54167	1.875	1.875	2.25	1.95833	2.45833	1.91667	1.20833	2.875	2.33333	2.125	9.20833	9.95833	9.75	10.3333	9.16667	9.83333	12.7917	8.58333	12.625	13.7917	28.9583	16.5417	24.5833	20.1667	16.875	14.5	17.2917	16.375	23.25	23.4167	27	25.4167	25.6667	28.875	45.1667	214.542
	2.25	10.5	18.0833	39	78	2.20833	1.875	2.41667	2.79167	2.29167	1.70833	2.16667	1.70833	2	2.45833	2.45833	2.375	2.83333	2.08333	2.5	2.29167	1.75	2.70833	9.91667	9.91667	9.91667	8.375	10	9.83333	8.25	10.4167	9.16667	12.3333	19.1667	21.7083	28.2917	22.1667	26.875	17.5417	11.7917	10.9583	23.125	25.7917	18.4167	25.3333	22.8333	42.3333	23.7917	1445.42
	2.25	10.375	25.5417	54.9583	64.625	1.95833	1.79167	2.70833	1.70833	2.04167	1.25	1.625	2.20833	2.45833	2	2.45833	1.45833	1.75	1.33333	2.375	2.33333	1.79167	2.95833	8.58333	9.95833	9.20833	9	9.20833	9	14.9167	9.66667	10.2917	9.29167	15.625	19.625	20.5833	14.0833	14.2083	20.6667	14.0833	14.4167	22.7917	22.9583	28.125	28.625	25.5833	30.5417	61.3333	120.792
	2.41667	9.91667	27.3333	44.375	64.5	2.54167	1.95833	1.83333	0.958333	2.20833	2.58333	1.875	2.125	1.875	2.83333	2.375	2.79167	2.5	1.58333	1.79167	1.45833	1.16667	2.08333	9.41667	8.41667	12.4583	8.91667	10.1667	9.58333	14	9.54167	8.66667	18.5417	44.7917	22.6667	21.6667	11.0417	14.4167	16.9583	10.125	16.25	23.0833	23.5833	22.4167	23.7083	18.5	21.5	43	283
	2.29167	8.20833	22.5	45.25	74.4167	2.25	1.58333	2.625	2.375	1.79167	1.91667	1.95833	2.83333	2.45833	1.66667	2.70833	2.66667	2.45833	2.58333	2.04167	2.45833	1.41667	1.95833	8.16667	9.66667	9.91667	8.54167	8.66667	9.58333	10.25	7.625	9.91667	8.75	58.2083	20.375	28.2917	19.8333	13.9583	13.625	16.75	11.1667	23.4167	23.625	23.75	23.1667	23.5833	30.7083	60.4167	613.25
	1.875	10.0833	23.5833	46.7083	68.4583	2.25	1.375	1.625	1.125	1.54167	2.70833	2.25	1.33333	2.70833	2.375	2.125	2.16667	2.20833	1.875	2.25	2.125	1.79167	2.45833	9.95833	10.375	9	5.625	10	9.66667	13.9167	9.375	13.8333	7.91667	25.0417	19.4167	16.6667	16.8333	16.5	14.2083	20.75	20.4167	23.6667	23.1667	23.625	19.0417	22.625	31.9583	57.375	98.5417
	2.45833	9.91667	23.4167	45.2083	122.625	2.70833	2	1.375	2.75	2.54167	2	1.79167	1.33333	2.58333	2.25	2.625	2.58333	1.54167	1.5	2	2.16667	2.91667	2.08333	9.5	9.66667	9.875	10.3333	9.375	9.83333	9.95833	8.875	8.25	18.0417	39.6667	27.6667	21.9583	20.3333	17.8333	16.4167	14.4167	14.1667	29.6667	22.375	26.75	23	22.875	22.3333	30.4583	327.792
	2.83333	11.625	34.625	45.0417	69.0833	1	1.20833	2.66667	2.04167	2.83333	2.45833	2.375	2.625	2.54167	2.25	2.875	2.25	2.66667	1.83333	1.91667	1.875	2.875	2.29167	9.375	9.41667	10.0417	9.875	9.20833	9.29167	11.9167	9.54167	10.625	9.58333	26.125	19.7917	25.7083	17.1667	16.625	16.6667	13.75	17.0833	23.75	23.4167	22.625	23.0833	22.3333	40.1667	60.8333	125.542
	1.375	14.0417	23.875	37.4583	52.0833	1.83333	2.45833	2.125	1.375	1.75	3.04167	2.95833	2.41667	2.58333	2.16667	2.125	1.41667	2.41667	1.54167	2.41667	1.33333	1.66667	2.45833	10.2917	10.0833	9.25	9.66667	8.79167	9.70833	9.625	9.625	13.2917	9.83333	20.3333	21.6667	18.0833	8.125	23.875	14.2083	10.375	17.125	23.0417	23.25	22.6667	23.7917	23.2917	33.4583	92.0833	466.708
	2.58333	10.9583	17.5417	21.7083	45.75	1.95833	2.625	2.125	2	2.70833	1.54167	1.5	2.29167	2.375	2.41667	1.45833	1.54167	2.83333	2.29167	2.75	2.66667	1.41667	1.33333	8.75	9.375	10.1667	9.08333	12.6667	9.70833	8.04167	9.375	10.4583	8.875	39.25	19.75	25.625	23.125	10.5417	17.25	11.625	17.3333	28.7917	23.625	25.7083	23	24.75	41.375	67.0833	48.7917
	3.20833	8.625	27.4167	59.3333	73.4167	1.41667	2.375	1.95833	2.25	2.5	2.29167	3.08333	1.95833	3.375	1.33333	1.75	2.20833	2.29167	2.91667	1.79167	2.41667	1.75	2.33333	10	9.41667	7.91667	10.5417	10.0417	9.875	13.2083	9.875	8.375	7.5	44.3333	30.2083	27.7083	17.3333	17.0833	20.4167	16.875	14.9583	18.9583	25.7917	29.2083	23.0417	23.375	33.375	36.5833	216
	1	9.91667	23.5	48.875	122.417	1.125	2.33333	2.41667	2.20833	1.25	2.66667	2.04167	2.20833	1.79167	1.91667	1.91667	2	1.875	2.79167	2.04167	1.83333	2.5	2.83333	12.1667	8.75	10.1667	10.3333	9.375	9	11.2083	7.58333	7.45833	7.375	24.5	30.4583	10.2917	22.875	13.625	14.5833	17.2083	14.0417	23.625	25.2083	23.125	23.0833	22.375	33.6667	51.1667	33.4167
	0.958333	9.625	19.0833	43.75	62	1.33333	1.54167	2.79167	1.79167	2.75	3.04167	1.95833	2.45833	2.75	1.41667	2.08333	2.25	2.125	2.125	2.29167	1.375	2.20833	2.375	8.83333	5.41667	9.33333	9	8.91667	9.41667	9.75	8.125	8.20833	24.8333	45.5	19.375	20.375	16.5417	20.2917	14.25	17.75	11.2917	24.9583	23.4583	24.8333	27.5	23.2083	30.7917	40.75	661.167
	2.29167	9.66667	23.7917	57	69.2917	1.16667	2.375	1.08333	1.25	1.58333	2.5	2.79167	1.20833	3.75	1.625	2	2.16667	2.25	2.25	2	2.625	2.125	2.79167	9.91667	10.0417	9.66667	9.95833	12.8333	10	13.7917	8	8.5	8.04167	36.5417	18.9167	22.125	13.1667	23.75	17.3333	17.5417	17.25	23.2917	17.625	23.5833	22.6667	23.5	27.25	26.5	971.583
	2.875	5.66667	22.25	55.1667	77.75	2.375	0.958333	2.66667	1.25	2.70833	2.625	2.33333	2.20833	2.125	2.125	2.125	1.16667	2.16667	1.375	2.375	2.66667	1.58333	2.54167	9.70833	8.91667	9.70833	9.95833	9.70833	13.9583	8.95833	8.91667	9.20833	12.2083	37.75	19.5	22.1667	23.5417	14.125	16.75	16.5833	14.4583	22.9583	23.875	25.5	26.5417	24.0833	31.7083	27.375	242.75
	1.91667	10	28.4583	41.875	66.625	2.08333	1.41667	2.20833	1.375	2.54167	2.45833	3	1.33333	2.58333	3.625	2.33333	2.83333	2.875	1.75	2	2.91667	1.875	2.79167	9.45833	9.75	10.0417	10.5	9.66667	9.875	9.66667	7.79167	13.8333	8.58333	15.625	16	20.2083	22.8333	16.5833	17.2083	18.0833	20.5833	23	31.7083	27.5417	21.75	25.625	36.0833	36.4167	244.125
	2.20833	4.66667	23.4583	63.3333	102.792	2.16667	2	2.375	1.125	1.20833	1.91667	1.70833	2	2.16667	3.29167	2.16667	2.41667	1.91667	2.16667	2.33333	2.125	2.70833	2.04167	9.54167	9.95833	9.54167	9.16667	9.04167	8.54167	12.25	8.45833	8.04167	12.1667	24.9583	12.2083	18.7917	17.7917	14.625	11.3333	14.4167	19.5833	19.3333	23.25	25.7083	25.8333	19.25	34.875	51.4167	80.875
	2.08333	9.875	32.7083	52.25	118.333	2.125	0.958333	1.83333	2.875	2.33333	2.5	2.41667	2.375	1.875	1.75	2.58333	2.45833	2.58333	1.5	2.45833	2.125	1.54167	2.91667	9.41667	10.2917	10	9.79167	10.4583	9.66667	10.875	8.29167	8.79167	29.2917	40.2917	31.2917	20	17.4167	10	14.4167	16.9583	13.9167	23.2083	22.7917	23.4167	28.4167	23.625	31.1667	33.125	533.042
	2.75	9.79167	27.125	37.7917	48.5833	2.20833	1.08333	3	2.875	2.33333	1.625	2.70833	1.625	1.375	3.95833	2.70833	2.54167	2.79167	2.75	2.29167	2.25	2.20833	2.5	9.54167	9.375	10.0833	10	9.95833	9.25	10.4167	9.66667	14.8333	8.79167	60.1667	19.7083	21.875	20.1667	21.1667	16.7917	16.9583	11.4167	23.75	22.4167	22.3333	23.75	23.25	31.9167	52	135.125
	2.04167	9.75	22.8333	43.2083	88.9167	2	2.16667	2.375	2.25	1.20833	1.58333	2.375	2.125	1.5	2.58333	2.04167	2.625	1.75	2.33333	2.20833	2.54167	2.33333	1.5	9.875	10.1667	9.16667	9.625	9.41667	10.2083	12.5833	8.875	8.375	13	31.7083	16.6667	19.7083	13.4583	19.7083	17.5	16.8333	21.875	24.0417	23.5417	23	23.2917	27.5	28.625	26.5417	81.5833
	2.79167	10.625	19.125	39.2917	55.1667	1.16667	2.41667	1.58333	2.20833	2.58333	1.45833	2.95833	2.70833	2.125	3.5	2.375	1.79167	2.58333	2.20833	2.625	2	2.20833	1.58333	9.79167	9.41667	10.1667	9.20833	9.70833	9.58333	10	8.08333	9.16667	8.33333	22.125	25.75	18.5	17.8333	14.0417	17.2917	23.9167	17.5417	23.5	23.625	23.6667	19.75	23.7917	40.375	41.125	800.583
	2.41667	10.25	23.2083	54.7083	71.625	1.70833	1.75	2.70833	1.79167	2.125	1.91667	2.25	2.33333	2.625	2.875	2.125	2	1.95833	2.16667	2.25	2.375	2.16667	2.75	9.875	9.29167	9.16667	8.70833	10.4167	12.25	12.5833	11.3333	6.5	14.5833	48.5	22.0417	13.4167	20.625	19.5417	14.3333	20.5	13.5417	26.25	23.125	23.0833	23.1667	23.7917	33.5	65	605.25
	2.08333	13.7083	24.875	31.4167	59.0417	2.83333	2.66667	1.25	1.79167	2.29167	1.625	2	1.66667	2.375	1.54167	2.16667	3.08333	1.95833	2.875	1.95833	1.33333	2.875	2.66667	9.70833	8.83333	12.5417	10	10.2083	9.79167	15	8.16667	15.4583	14.2917	20.75	24.5833	26.8333	18.875	20.375	14.5	20.5	14.4583	27.75	22.9167	22.875	23.5417	23.25	27.875	59.125	1037.96
	2.16667	10.0417	24.6667	40.4583	62.875	2.04167	1.125	1.91667	1.5	2.125	2.79167	1.66667	1.125	3.875	2.58333	1.625	2.75	2.54167	3.29167	2.16667	1.875	2.04167	2.16667	9.875	10.125	10.0417	9	9	9.58333	7.83333	9.66667	13.4167	10.7917	34.5833	19.2083	28.7917	19.0833	18.5833	16.625	20.4167	20.3333	24.0417	23.6667	27.7917	22.9167	18.75	24	13.8333	135.583
	1.95833	8.66667	16.5417	26.75	41.1667	2.5	2.79167	2	2.33333	2.20833	2.25	2.16667	1.875	1.58333	2.45833	1.79167	2.33333	1.54167	1.75	1.33333	2.70833	2.20833	2.08333	9.45833	10.0417	10.4167	10.0833	10.25	9.75	9.16667	9.125	10	7.08333	30.0417	19.9583	21.3333	22.4583	11.375	16.7083	20.0833	13.5	23.2917	23.375	23.1667	22.7917	19.125	35.1667	32.75	222.542
	2.70833	10.4167	33.4583	56.125	89.9167	2.66667	2.25	2.08333	1.91667	1.5	2.33333	2.375	1.41667	2.66667	3.45833	2.625	1.41667	2.41667	1.70833	2.54167	1.41667	2.16667	2.58333	10.25	10	8.16667	9.625	9.125	8.91667	14.5417	9.20833	6.75	11.25	113.333	28.125	23	26.25	14.2917	17.2917	17.2083	14.1667	25.4167	23.25	21.9167	26.3333	26.1667	21.9167	55.125	82.625
	1.66667	10	20.4167	29.2917	170.542	1.75	2.33333	2.83333	1.75	2.75	2.41667	2.16667	2.66667	2.08333	1.5	2.54167	2.95833	2.45833	2.375	3.20833	2.75	2.29167	2.875	8.95833	7.95833	8.91667	9.70833	10	9.5	9.08333	8.33333	12.3333	12.5833	38.5833	15.9583	22.25	17.5	17.625	17.5833	11.3333	14.6667	23.0833	25.5417	23	22.7917	22.7083	17.4583	56.5417	466.917
	2.70833	9.25	33.125	125.542	108.708	1.625	1.83333	2.125	2.08333	1.5	2.625	2.16667	2.375	2.70833	1.33333	1.25	2.125	1.04167	2.54167	2.29167	2.25	1.95833	0.916667	9.45833	10.3333	9.79167	9.54167	5.45833	8.08333	14.5833	14.7083	9.58333	17.8333	40.9583	27.7917	19.4583	16.4583	14.5	16.7917	22.2083	14.2083	23.9583	23.2917	24	23.875	23.4167	24.7917	24.5	243.833
	1.41667	10.3333	29.25	45.7917	65.9167	1.16667	2.25	2.33333	1.75	2.54167	2.83333	2.5	1.29167	1.20833	1.79167	3.25	2.625	1.375	2.54167	2.375	1.45833	2	2.29167	9.04167	9.95833	10.4167	8.79167	9.125	10.1667	8.29167	9.04167	9.79167	23.5833	28.5833	22.7917	25.75	20.1667	14.0417	16.375	17.3333	19.7083	25.5833	21.7083	23.2917	21.5833	23.3333	34.5	30.7917	491.375
	2.33333	8.41667	22.625	43	52.3333	2.16667	3.16667	2.54167	2.20833	1.79167	1.625	2.16667	2.20833	2.58333	4.16667	1.45833	2.29167	1.95833	2	2.04167	2.25	2.29167	2.91667	10.125	8.08333	9.5	10.2083	9.875	9.375	7.95833	8.41667	8.5	23.4167	47.0833	22.2917	22.75	13.2917	13.4583	17	17.7917	23	23.25	25.5	28.9583	22.3333	22.875	40.2083	50.8333	236.042
	2.45833	13.3333	22.9583	46.7083	49.5417	2.79167	2.83333	2.16667	1.66667	2.29167	3.125	3.04167	2.16667	2.45833	2.08333	2.29167	2.70833	0.875	2.16667	2.5	2.375	0.958333	2.875	10.125	9.04167	9.41667	9.95833	9.83333	8.79167	14.4583	8.75	7.66667	8.66667	49.3333	20.0417	13	14.3333	17	22.7083	14.375	23.0417	22.3333	22.8333	25.75	22.375	23.7917	33.9583	72.9167	41.25
	2.58333	8.45833	22.7083	44.5833	69.75	1.58333	1.875	2.20833	2.04167	1.91667	2.70833	1.95833	1.70833	2	2.75	1.375	2.375	1.04167	1.5	1.91667	1.79167	2	2.125	8.83333	9.58333	9.625	9.41667	9.08333	9.79167	10.7917	10	8.16667	7.58333	30.9167	23.4583	20	17.4167	11.1667	13.75	14.75	19.9167	25.9583	23.625	23.5833	19.5833	18.0833	22.9583	41.5	1050.71
	2.08333	8.875	28	42.0833	61.3333	2.33333	2.16667	1.83333	2.75	2.16667	2.54167	2.5	1.75	2.625	2.20833	3.33333	2.54167	2.41667	1.83333	1.625	2.41667	2.25	2.66667	8.58333	10.5	8.54167	8.70833	5.66667	9.33333	10.5417	9.66667	7.875	12.9167	26.0833	19.7083	24.9167	11.125	20.375	13.5	19.25	16.7083	23.0833	23.7083	22.4167	23.375	23.4167	38.0833	26.0417	29.0417
	2	10.375	23.4167	43.375	64.2083	2.29167	2	2.66667	2.41667	2.66667	1.20833	1.625	2.58333	1.58333	3.20833	2.41667	1.70833	2.5	1.41667	1.54167	2.54167	2	2.29167	8.70833	10.3333	8.04167	10.0833	9.91667	10.25	8.91667	9.25	10.0417	7.625	31.9583	19	25.4167	17	20.0417	17.875	21.6667	11.1667	22.8333	18.875	25.6667	26.875	23.2917	27.375	38.5833	160.875
	2.04167	11.8333	17.8333	33.5417	43.4583	1.95833	2.83333	2	1.54167	1.33333	2.625	2.25	2.66667	2.125	0.916667	2.16667	1.29167	2.16667	3.20833	2.91667	2.25	1.58333	2.25	8.41667	9.66667	13	9.70833	9.91667	10.0417	15.5417	7.95833	10.375	19.375	34.4167	24.9583	28.625	25.4583	17.8333	15.0833	13.3333	19.875	23.375	27.1667	23.5417	23.3333	23.625	27.375	60.5833	124.083
	2.04167	11.875	22.2083	31.5417	44.125	2.125	1.29167	2.25	1.41667	2.29167	2.875	3	2.95833	2.29167	1.95833	2.70833	1.95833	2.16667	2.375	1.83333	2.70833	2.29167	2.20833	9.29167	10	9.66667	8.20833	10	10.2917	9.95833	9.20833	14.2083	7.75	59.4583	23.4167	28.5833	15.9167	17.4583	14.375	16	16.9583	22.25	22.7917	23.4583	23.5833	31.875	24.4583	50.8333	378.083
	2.16667	8.79167	23.8333	40.875	81.7917	2.70833	2.58333	3.04167	1.75	2.66667	1.66667	1.20833	2	2.33333	2.125	2.33333	2.04167	2.25	1.20833	1.95833	2.125	2.625	2.95833	10.375	10	12.4167	12.625	9.75	9.91667	8.625	8.375	7.95833	12.0417	13.4167	16.625	26.7917	20.0833	29.7083	14.8333	14.875	11.6667	24.0417	23.5833	23.3333	24.9583	23.25	33.9167	24.4167	226
	2.16667	9.95833	23.4583	44.5417	81.4167	1	2	2.5	2.25	2	1.95833	2.375	1.91667	2.25	2.5	2.66667	1.25	1.83333	2.45833	1.625	2.25	2.54167	2.25	9.04167	7.75	9.79167	10.3333	8.41667	10.0833	10.375	9.45833	9.29167	8.33333	18.5	35.8333	16.8333	25.4167	13.3333	19.7917	14.5833	17.2083	22.25	23.6667	23	23.25	29.75	24.7917	44.25	1020.75
	1.5	11.5	26.625	31.125	46.125	1.91667	2.91667	2.25	2	2.91667	1.16667	1.83333	2.41667	2.20833	2.20833	1.875	2.04167	2.29167	2.54167	1.58333	2.5	1.625	2.125	9.70833	10	10	10.1667	9.79167	14.0417	8.08333	8.125	10.2917	7.04167	57.375	30.4583	20.4167	17.2917	19.75	14.9583	17.4167	11.125	22.9167	25.2917	28.4583	23.0833	23.625	27.2917	48.4167	45.9167
	2.79167	11.625	22.25	32	66.875	2.04167	2.45833	1.95833	2.5	3.08333	1	1.91667	2.45833	1.66667	3.66667	2.41667	2.25	1.75	1.95833	1.45833	2.125	2.41667	2.45833	10.0833	10.2083	10.125	8.83333	10.4167	9.75	14.4583	9.45833	8.95833	11.9583	13.5	24.6667	18.75	20.5	13.5833	20.125	17.0833	14.4167	23.7083	23.5417	23.5	26.0417	25.375	22.625	30.9167	320.75
	2.54167	10.2917	23.1667	64.3333	159.667	1.08333	2.75	2.20833	2.875	1.75	1.875	2.79167	2.29167	1.95833	2.25	2.875	1.33333	3	2.45833	0.916667	1.75	2.45833	2.54167	9.95833	10.125	9.375	9.375	9.66667	9.70833	9.125	9.08333	8.29167	43.0417	34.8333	18.875	28.0417	20.0417	13.6667	17.9167	17	20.3333	23.875	23.25	23.5417	22.3333	23.5833	21.5833	84.5833	447.083
	2.70833	9.75	44.6667	53.7917	71.5417	2.20833	2.375	2.125	2.04167	2.08333	2.79167	1.70833	2.20833	2.91667	1.75	2.5	2	2.58333	2.625	2.41667	1.54167	2.375	1.91667	9.875	8.83333	9.79167	12.1667	9.95833	10.25	10.25	8.45833	8.41667	8.75	76.5417	27.9167	23.2083	16.5	19.9167	17.5	13.9583	14.5833	27.4583	22.5	23.2083	23.4583	23.3333	35	69.0833	138.5
	1.91667	9.25	19.9583	26.4167	45.4583	2.04167	3	2.54167	1.83333	2.29167	2.54167	2.04167	1.75	1.625	2.04167	1.91667	2.75	2.75	2.66667	3	2.29167	1.875	1.33333	9.125	8.45833	9.125	9.04167	10.5	9.70833	8.33333	7.08333	10.375	13.5	48.2083	16.9583	23.375	13.5417	17.5	17.0833	19.9167	14.25	24.75	19.1667	23.4583	25.3333	23.1667	28.6667	55.4583	260.917
	2.04167	8.375	21.375	33.5	58.4583	2.5	2.16667	1	2.91667	1.58333	1.5	2.33333	2.41667	1.16667	1.5	1.79167	1.625	2.16667	1.45833	1.83333	2.08333	2.125	2.625	9.91667	9.16667	8.95833	12.75	9.83333	9	16	9.16667	19.3333	13.125	15.5833	20.0417	25.375	25.4167	21.5417	17.7083	17.2917	20.0833	18.2083	23.7917	21.9583	18.9583	23.4583	17.875	43.75	314.667
	1.79167	10.0833	39.5	64.875	75	3.08333	2.70833	2.70833	2.41667	2	2.04167	2.33333	2.70833	1.20833	2.375	1.875	2.125	1.83333	2.45833	1.79167	2.58333	2.33333	2.16667	12.4167	8.375	9.91667	9.45833	8.875	9.625	5.75	8.45833	9.16667	8.83333	16.1667	21.8333	28.4583	17.0417	13.625	16.4167	11.2083	17.375	22.9583	19.0417	23.0417	25.6667	23.7083	31.9167	21.5833	989.583
	2.25	9.5	33	45.6667	69.6667	2.625	2.66667	2.08333	2	1.33333	2.54167	1.91667	2.45833	2.625	2.29167	2.95833	2.25	1.16667	2.91667	2.33333	2.25	2.29167	2.79167	9.83333	9.91667	9.29167	8.83333	10.375	10.3333	13.2917	7.83333	9	8.625	37.125	23	34.0417	25.9167	13.75	19	17.2083	17.7917	28.7917	23	18.375	22.6667	25.5833	32.7917	89.1667	680.25
	1.66667	10.5	22.875	59.375	84.4167	1.375	2.45833	1.625	2.25	1.875	2.79167	1.75	2	2.375	1.58333	2.125	2.29167	2.125	2.33333	2.45833	2.08333	3.04167	2.54167	8.875	9.04167	9.5	8.875	10.25	9.29167	15.0417	8.5	6.58333	19.0417	24.875	14.0833	25.5417	17	16.9583	16.75	20.5	14.0417	27.4583	19.125	19.2083	27.25	22.5	22.2083	111.667	164.583
	3.04167	8.375	21.875	43.375	51.5417	2.45833	2.08333	2.45833	2.41667	2.83333	1.79167	1.66667	2.75	1.08333	2.20833	0.916667	1.95833	3.33333	1.83333	2.54167	2.58333	2.25	2.75	8.875	9.29167	8.91667	9.375	10.375	9.375	12.5833	21.625	10.2917	8.04167	76.3333	20.625	21.75	22.9583	19.75	16.25	19.5	20.5	28.2917	23.7083	22.0417	23.4167	23.2083	30.875	141.417	431.792
	3.08333	8.20833	28.4583	42.125	61.75	1.54167	1.5	2.33333	2	1.95833	1.75	1.625	1.91667	1.25	1.58333	1.625	1.91667	1.58333	2.45833	1.29167	2.16667	2.5	1.33333	8.04167	9.08333	9.04167	10.2083	9.5	9.625	16.5417	9.08333	13.5417	19.3333	20.75	13.2083	16.2083	22.9167	17.875	16.2083	17.375	14.4583	27.2083	23.2917	22.7917	22.3333	23.125	33.0833	41.0833	24.4583
	2.58333	8.79167	29.8333	43.5	59.625	2.16667	2.54167	1.875	2.33333	2.29167	2.41667	2.45833	2.375	2.375	2.45833	1.54167	2.20833	2.66667	1.91667	1.33333	2.66667	2.625	2.04167	9.95833	9.83333	8.25	10.2083	8.45833	9.58333	9.5	7.95833	9.29167	8.16667	33.75	24.5833	28.3333	17.5	17.125	19.7083	19.75	17.1667	22.5833	27.3333	22.9167	24.9167	23.3333	24.875	118	447.375
	2.04167	10.1667	22.125	47.4167	71.9583	2.25	2	1.79167	1.91667	2.25	2.08333	2.16667	2.29167	2.20833	2.08333	2.45833	1.08333	1.5	2.33333	2.54167	2.625	2	2.95833	9	10.0417	9.16667	9.54167	9.54167	9.125	12.5	9.54167	7.79167	18.4167	35.25	30.4167	27.4583	14.375	23.7083	17.0833	20.1667	12.5	23.0833	22.9167	13.7083	25.2083	23.4167	34.0417	38.875	45.3333
	2.16667	10.4583	23.6667	54.6667	78.5	2.41667	1.83333	1.79167	2.54167	2.54167	1.41667	1.5	2	1.45833	2.625	2.75	2.95833	2.875	2.83333	2.875	1.66667	2.5	2.54167	10.125	8.33333	9.41667	10.25	9.79167	9.625	8.54167	7.95833	19.8333	7.20833	46.9583	20	21.125	25.4583	14.7917	16.625	17.125	14.3333	23.25	23.2083	23.1667	25.375	22.875	24.9167	27.875	824.042
	1.29167	12.0833	20.9167	32.5833	48.5833	2.29167	1.83333	2.58333	1.58333	2.04167	1.625	1.79167	1.16667	2.16667	2.20833	1.91667	2.66667	2	1.83333	1.625	2.75	2.58333	1.45833	9	9.83333	9.125	8.58333	9.75	9.54167	15.3333	9.58333	8.20833	7.83333	31.5417	20.0833	10.5417	16.875	20.1667	16.5833	10.9583	13.875	21.9167	22.4583	27.1667	25.2083	22.625	30.3333	39.9583	392.292
	2.16667	8.625	22.8333	35.7083	49.1667	2.29167	3.16667	1.95833	2.04167	2.33333	1.91667	1.375	2.25	2.5	2.25	1.79167	2.66667	2.125	2.25	1.29167	2.29167	2.58333	1.625	9.95833	10.3333	10	10.2083	8.58333	9.125	13.7083	10.4583	10.0417	7.04167	79.625	16.0833	25.375	20.375	13.9167	17	20.0417	19.5833	22.5	25.2083	25.125	28.3333	18.25	29.5417	38.0417	260.208
	2.125	12.2917	20.6667	35.7083	55.0417	2.20833	1.125	2.83333	2.70833	2.45833	2.25	2.33333	1.95833	1.25	2.75	2.79167	2.41667	3.41667	2.375	2	2.33333	1.45833	2.375	9.95833	10	8.95833	8.91667	10.25	9.875	11.6667	7.83333	13.2917	8.79167	26	28.1667	23	13.5417	14.25	16.2917	17.625	16.375	23.125	22.625	22.625	23.4583	23.625	22.25	19.5833	104.958
	2	13.625	45.0833	1071	804.125	2	2.25	2.70833	2.08333	2.875	1.79167	2.08333	1.875	2.375	1.45833	2.33333	2.16667	2.625	3.125	2.58333	2.83333	2.625	2.41667	9.58333	13	10.1667	9	10	9.375	12.7083	11.2083	10.4167	14.5833	21	16.7083	25.7917	26	16.9167	20.375	14.75	8.04167	19.875	25.1667	26.25	17.9583	23.4167	37.625	22.25	284.375
	1.29167	9.79167	22.5	37.9167	75.7083	1.95833	2.125	2.625	1.625	1.54167	1.875	2.375	2.83333	2.66667	1.16667	2.95833	2.125	2.54167	2.29167	1.66667	2.125	2.54167	2.66667	9.70833	7.83333	10	8.45833	9.91667	10.375	12.8333	11.75	8.16667	7.66667	21.6667	19.75	19.5417	17.25	17	14.75	17.5417	20.5417	23.5	27.2083	23.5	23.5417	23.5833	35	33.125	314.375
	2.16667	9.5	23.4167	29	54.375	2.95833	1.29167	2.375	2.66667	2.08333	1.25	2.91667	3.25	2.75	2	1.45833	1.83333	2.54167	1.5	3.20833	1.875	1.79167	1.83333	8.5	10.5417	9.08333	9.5	9.75	10.125	9	9.95833	12.375	7.95833	38.375	22.375	23.375	19.0417	13.125	18	20.75	16.875	22.9583	24.0417	23.1667	22.9167	23.2917	30.0417	56.6667	63
	2.54167	12.5833	18.9167	39.9583	63.3333	1.54167	2.25	2.70833	1.875	2.5	2.625	1.95833	2.41667	2.20833	2.70833	2.66667	2.91667	1.83333	2.25	2.33333	1.83333	0.958333	2.625	10.2083	9.66667	8.83333	8.66667	9.04167	8.41667	14.0417	9.125	13.5833	8.125	23	27.2917	28.5	19.75	17.25	17.2917	17.5	11.4583	23.2917	23.1667	22.6667	23.4583	23.2083	33	23.7917	260.5
	2.66667	9.41667	30.25	46.25	111.042	2.5	2.79167	2.25	1.79167	2.04167	2.375	1.91667	2.91667	2.125	3.08333	2.66667	1.625	2.375	2.04167	2.375	1.79167	2.08333	2.58333	8.75	9.66667	10.2083	7.91667	9.54167	10.2917	15.9583	9.41667	18.0417	9.54167	28.0417	22.25	19.4583	22.5833	24.5	20.9167	13.9583	14.5	18.9583	19.25	23.0417	21.4583	22.75	27.4583	95.8333	313.125
	2.29167	9.875	18.7917	43.2917	64.375	2.91667	2.29167	2.54167	1.75	2.25	1.91667	1.04167	2.08333	2.25	1.54167	1.45833	2.66667	2.33333	1.375	2.5	1.79167	2.5	1.5	8.625	9.79167	9.95833	10.2083	8.83333	8.70833	13.1667	9.29167	20.2083	20.6667	34.4167	25.1667	26.5	19.3333	16.9167	10.5	14.5833	19.75	23.5833	23.4167	25.3333	19.3333	27.5417	26.625	24.7917	94.0417
	1.25	8.375	20.2917	38.4167	49.5833	1.54167	2.5	2.45833	2.58333	2.75	1.33333	2.58333	2.79167	1.91667	3.33333	2.08333	2.66667	1.41667	2.45833	2.20833	2.41667	2.91667	2.04167	9.91667	9.875	9.375	9.58333	9.08333	9.875	9.25	9.33333	39.2083	7.5	31.8333	22.9167	13.8333	23.7083	19.875	16.7917	18.875	17.25	23.8333	22.125	23.375	23.6667	23.4583	32.4583	54.7083	240.25
	1.75	9.375	29.7083	59.5417	74.6667	2.45833	2.75	2.5	1.58333	2.5	1.875	2.5	1.83333	1.08333	2.58333	2.75	1.45833	1.41667	2.16667	2.375	2.08333	2.58333	1.75	8.79167	10	10	8.58333	8.95833	8.83333	8.5	6.95833	8.25	8.83333	31.7917	23.25	30.4583	20.1667	14.2917	14.125	20.0417	17.9583	25.5833	22.375	29.9167	28	22.0833	27.5	52.5	835.083
	2.375	11.625	21.0417	30.2083	45.8333	1.91667	1.16667	1.20833	1.625	1.41667	2.20833	2.54167	2.20833	2.125	2.75	0.916667	2.66667	1.125	2.54167	2.91667	3.04167	2.04167	1.45833	9.41667	8.875	10.0833	9.66667	9.45833	9.5	10.2917	8.95833	9.375	8.16667	24.2917	24	13	20.0417	19.5833	17.5	17.4583	14.2083	19.0417	25.2083	22.75	23.1667	22.9167	23.75	31	376.958
	2.625	8.41667	22.375	53	73.0833	2.41667	2.375	2.375	1.25	2	2.75	1.79167	2.70833	2.54167	2.54167	1.375	1.70833	1.875	1.91667	2.33333	2.83333	2.125	1.91667	8.91667	9.125	8.16667	9.83333	9.91667	9.79167	13.7917	6.5	11.5	15.9167	21.7083	22.625	17.4167	20	16.625	11.4583	14.375	17.7083	23.3333	23.6667	23.9583	23.7083	23.5417	30.625	32.75	274.833
	2.375	9.25	35.5	47.0417	78.0417	1.58333	1.04167	3.08333	2.04167	2.33333	2.33333	2.70833	1.95833	3.625	2.25	2.79167	1.79167	2.5	2	1.95833	2.29167	2.20833	2.54167	8.04167	10.4583	8.20833	9.66667	9.08333	8.95833	13.625	9.25	8.20833	6.54167	53.8333	24.0833	13	16.2083	22.375	16.5	14.0417	16.9167	23.2917	24.875	23.625	19.125	23.5417	25.625	36.9167	675.667
	2.75	9.54167	22.625	45.2917	96.25	2.83333	2	2.16667	1.95833	2.75	2.66667	1.875	2.79167	3.45833	1.20833	2.41667	2.79167	2.45833	2.16667	1.41667	2.66667	2.75	2	10.2917	9.91667	10	9.54167	9.5	12.375	8.95833	8.375	8.79167	22.2083	20.9167	19.4583	25.625	17.125	17.5417	18.1667	17.25	17.5833	22.8333	22.0417	23.0417	29.3333	22.7083	33.5	14.2083	80.4583
	2.20833	10.7917	21.2083	28.9167	49.3333	1.875	2.875	2.33333	2.33333	1.91667	2.625	1.04167	1.95833	2.70833	2.58333	1.54167	2.41667	2.33333	2.66667	2.20833	2.66667	2.41667	2.375	9.91667	9.66667	9.29167	9.16667	9.41667	14.0417	10.7083	10	7.375	15.5	50.75	25.6667	13.625	20.0833	10.2917	13.8333	17.4167	20.0833	22.8333	22.5417	22.75	23.2917	23.5	40.4167	119.583	388.958
	1.25	10.2917	34	45.8333	62.4583	1.5	1.625	2.20833	2.70833	2.625	2	1.125	2.79167	2.04167	2.33333	2.375	1.16667	2.83333	1.375	1.625	2	1.41667	1.33333	9.25	10	10.0833	9.45833	8.75	9.58333	12.5833	15.25	8.45833	8	48.0417	30.75	22.875	19.8333	14.8333	13.7917	10.4167	13.7083	25.7917	23.625	22.9167	21.875	23.625	36.375	26.625	244.667
	1.58333	8.41667	22.9583	73.9167	124.458	1.83333	2.20833	2.04167	2.95833	1.95833	2.41667	2.16667	1.75	2.33333	3.04167	1.83333	3.08333	1.125	2.625	1.54167	2.75	1.83333	2.70833	10.0833	10.4167	10.2917	9.95833	9.375	8.95833	9.25	9	9.75	7.66667	22.8333	28.125	16.7917	19.9167	25.2083	16.875	17.75	17.125	26.8333	23.6667	25.625	29.7083	26.875	33.3333	54.2917	606.875
	1.5	9	23.7917	48	111.583	2.04167	2.70833	1.83333	2.25	2.66667	2.91667	2.70833	1.25	2.41667	2.70833	3.20833	1.41667	2.125	1.91667	2.16667	2.16667	1.25	1.95833	9.54167	10.25	8.25	9.41667	9.66667	9.91667	10.125	8.91667	13.4583	8.75	29.3333	14.25	13.2083	14.2917	12.8333	14.0833	14	19.8333	23.125	23.5833	23.7917	22.875	22.7083	39.3333	77.1667	429.292
	2.41667	9.625	23.5	38.7083	237.583	2.875	0.916667	2.625	2.41667	2.75	1.79167	2.58333	2.25	1.41667	3.29167	2.16667	2.95833	2.79167	2.33333	2	2.5	2.29167	2.08333	7.66667	9.95833	9.25	9.70833	10.0833	9.83333	8.41667	10.2083	7.79167	18.9583	15.7917	19.625	25.0417	20.4167	23.25	17.1667	14.375	28.0833	23.625	22.7917	25.2917	22.7083	23.1667	26	80.2917	297.417
	1.5	9.875	23.6667	60.625	69.9167	2.75	1.66667	1.16667	2.29167	2.58333	2.75	1.95833	1.75	2.16667	2.25	2.29167	2.125	2.83333	2.54167	2.83333	2.04167	2.75	1.79167	9.95833	10.2083	10.0833	9.41667	9.83333	9.41667	14.9167	8.625	7.54167	16.25	65.5833	13.5833	23	16.5833	20.375	22.2083	13.875	10.9583	23.375	23.0417	23.4167	23.5417	23.2917	29	50.5417	207
	2.66667	11.5833	18.75	31.9583	42.9167	2.25	2.29167	2.625	3.08333	1.45833	2.125	2.875	2.29167	1.83333	2.75	2.08333	2.08333	2.375	2.58333	2.70833	1.75	2.41667	2.33333	9.20833	7.79167	9.58333	9.625	8.45833	9.33333	10.0417	9	13.75	13.2083	26.0417	13.5833	16.0417	11.4167	13.9167	23.3333	14.125	14.5833	22.875	23.8333	22.5	27.125	22.9583	18.2083	103.125	411.083
	2.16667	8.95833	24.7917	53.125	70.7917	1.75	2.91667	2.16667	2.04167	2.375	2.70833	1.58333	2.66667	2.375	2.08333	3.16667	2.54167	2.08333	2.5	2.54167	2.5	2.66667	2.20833	8.58333	9.66667	10.2083	9.125	9.20833	8.66667	12.4583	8.79167	12.9583	7.91667	30.875	16.625	19.5	23.75	14.4167	17.625	12	16.6667	23.1667	25.5	28.9167	19.1667	26.5	29.2917	102.833	164.625
	1.95833	9.79167	19.25	45	72.3333	2.20833	2.5	2.25	2.45833	2.625	2.375	1.91667	2.625	2.375	2.45833	2.33333	2.125	1.41667	2.54167	2.5	2.54167	2.54167	1.54167	9.625	9.79167	9.375	8.41667	9.41667	8.875	9.875	8.875	10.125	18.25	69.4167	24.7083	23	14.3333	14.4167	23.7917	16.8333	17.7917	22.5833	22.75	25.1667	22.625	23.5	23.0833	65	838.458
	2.33333	10.125	24.75	73.3333	125.75	1.625	1.29167	2.58333	1.58333	2.20833	1.83333	1.125	1.125	2.125	2.625	3.04167	2.20833	2.79167	1.91667	2.79167	2.5	1.83333	1.54167	8.54167	9.375	9.54167	9.33333	10.5	9.58333	9.08333	8.70833	8.66667	13.8333	46	19.9583	22.4583	13.625	14.5833	19.6667	17.3333	13.2917	22.2083	18.375	23	18.2083	28.625	36.4583	37.5833	146.875
	2.16667	14.1667	28.0833	161.417	160.583	1.875	2.25	3	2.29167	1.79167	1.875	1.125	2.54167	2.54167	2.41667	1.83333	1.54167	2.83333	1.375	1.79167	2.04167	2.54167	2.29167	10.0833	9.08333	9.125	10	9.625	8.95833	8.54167	8.79167	9.875	25.6667	81.0833	22.2083	16.4167	19.9167	11.4167	14.4167	13.9583	14.875	25.2083	25.9167	27	27.125	18	38.375	18.125	294.417
	2.66667	10.1667	39.375	41.0833	59.7083	2.79167	2.16667	1.95833	2.20833	2.91667	2.375	2.66667	2.08333	2.625	3.29167	2.29167	2.625	2.375	1.45833	1.54167	2.375	2.29167	1.125	9.95833	12.0833	9.875	9.41667	8.95833	9.41667	8.5	9.75	8.58333	12.9167	40.0833	32.625	22.0417	20	16.2083	19.8333	14.2083	17.5417	23.4167	23.5417	26.2083	29.75	27.4583	30.75	35.1667	408.458
	2.16667	8.95833	23.2917	35.7083	74.1667	1.29167	1.75	2.125	1.95833	2.41667	1.375	1.75	1.70833	2.04167	2.5	2.20833	1.54167	2.45833	1.375	2.25	2.125	2	1.75	10	9.08333	5.5	9.29167	9.16667	10.25	10.5417	8.66667	9.83333	9.375	59.375	31.1667	16.8333	19.3333	11.0833	16.375	18.25	17.4167	23.4583	22.875	23.6667	25	23.125	21.1667	46.2083	89.375
	2	9.66667	22.4583	45.2083	63.0833	2.66667	2.33333	1.375	1.625	2.79167	1.95833	1.58333	2.20833	3.04167	1.375	2.04167	2.16667	2.375	2.79167	2.66667	2.58333	1.83333	1.95833	10.125	9.08333	9.375	9.79167	9.83333	9.41667	18.2917	10.2083	9.33333	15	28.6667	22.125	19.4583	16.9167	16.9583	16.6667	14.0833	13.6667	23.2917	21.375	22.4167	27	23	30.9583	46.25	945.5
	1.83333	9.33333	23.0417	48.4167	106.542	1.75	1.54167	1.875	2.16667	2.33333	3.08333	2.58333	2.29167	2.5	2.16667	2.375	1.875	1.41667	2.08333	2.20833	2.375	2.54167	1.79167	10.1667	9.375	9.75	9.08333	10	9.91667	9.16667	8.45833	12.4167	9.58333	37.25	19.7083	10.4583	11.4167	19.75	13.6667	14.4167	19.0833	23.2083	23.1667	24	17.75	22.375	33.0417	18.625	267.167
	2.29167	12.3333	23.6667	32.6667	42.8333
	2.58333	18.9167	26	65.2083	126.708
	2.33333	9.95833	22.6667	52.9167	83.125
	2.41667	12.4167	25.5417	37.8333	44.5833
	1.08333	8.91667	17.7083	32.75	98.75
	2.41667	12.125	22.5417	32.2083	40.5
	0.958333	9.25	21.375	40.2083	72
	1.875	10.25	23.125	53.5417	61.5
	2.54167	9.33333	23.375	82.25	169.208
	1.79167	11.125	22.6667	30.0833	39.2917
	1.33333	10.2917	31.8333	43.25	57.1667
	2.20833	9.45833	26.7917	37	50.375
	2.41667	9.625	24.8333	41.1667	58.5417
	1	10.375	27.4167	38.7917	54.7917
	2.375	8.75	27.25	35.6667	1572.67
	1.83333	9.70833	30.1667	44.875	58.125
	2.58333	9.58333	27.2083	38.0417	54.4583
	1.29167	11.4167	27.3333	42.3333	53.9167
	2.04167	9.16667	25.125	50.3333	101.542
	2.16667	12.375	19.375	32.0833	50
	2.75	8.5	20.875	48.6667	60.125
	2.04167	13.2083	21.125	30.0417	54
	2.45833	5.125	32.2083	89.7917	1441.54
	2.375	9.04167	18.5417	45.6667	70.2083
	2.41667	9.95833	23.375	43.7917	66.9167
	2.16667	9.41667	23.5417	40.875	82.8333
	2.375	9.375	45.125	47.1667	71.25
	1.875	10.0417	23.6667	54.8333	69
	2	9.95833	18.9167	39.3333	77.9583
	2.75	10.375	23.5417	51.4583	77.4583
	1.95833	9.29167	28.875	46.7917	75
	2.5	11.2083	20.4583	31.4583	44.4167
	2.25	9.41667	22.5	31.9167	48.3333
	1.79167	9.83333	22.8333	47.7917	70.25
	2.79167	12.8333	21.7083	108.542	3000.04
	2.625	9.70833	27.9583	43.125	72.6667
	1.04167	10.2917	39.7917	51.125	81.125
	1.91667	9.54167	22.5	55.3333	70.4167
	2.375	11.8333	15.125	28.0417	46.375
	2.04167	8.29167	23.0833	45.5	76.2917
	3.08333	9.70833	24.5833	45	66.2083
	1.75	9.83333	28.4583	43.5	72.75
	1.95833	9.54167	23.4583	53.125	82
	2.79167	9.95833	35.375	292.208	3000.04
	2.45833	8.79167	22.6667	94.9583	843.125
	2.29167	13.9583	23.25	48	114.375
	1.95833	9.20833	18.2083	29.5	43.4583
	2.08333	9.79167	24.875	52.2083	62.1667
	2.79167	9.125	40.7083	162.958	191.833
	2.25	8.79167	24.4167	37.875	55.125
	2.875	9.83333	23.5417	44.9167	90.7917
	1.25	9.875	23.5	43.125	73.375
	1.875	10.1667	33.8333	44.4167	53
	2.625	8.95833	22.375	37.7083	68.625
	2.41667	9.5	18.5833	28.4167	95.4167
	2.875	12.5833	23.625	41.5833	64.5
	2.33333	10.0833	28.1667	36.125	55.9583
	1.91667	9.375	36.75	53.4583	449.542
	2.75	8.95833	23.75	45.5	76.9583
	1.75	9.16667	23.3333	43.875	67.125
	2.125	9.29167	24.0417	40.9167	72.7917
	2.41667	9.375	35.9583	47.5833	59
	2.29167	9.95833	27.9583	39	77.8333
	2.5	9.41667	34.375	43.4583	67.75
	2.75	11.125	18.5417	25.25	45.5833
	0.875	8.83333	23.375	49.875	89.9583
	1.66667	11.6667	18.1667	1275.71	3000.04
	1.66667	10	22.7917	45.375	77.375
	2.5	9.04167	39.2917	57.7917	70.125
	2.08333	10.6667	21.2917	29.9583	45.625
	2.75	9.95833	26	52.75	66.8333
	1.70833	8.83333	27.5417	49.2083	67
	1	9.79167	19.1667	46.4583	63.75
	1.875	11.25	20.8333	28.75	44.7083
	2.875	9.66667	23	56.125	64.2917
	1.04167	9.08333	17.0833	29.8333	46.0417
	2.91667	9.79167	32.7083	49.75	68.9167
	2.54167	9.20833	21.9167	64.3333	108.833
	1.875	10.9583	16.5	26.4167	45.375
	1.66667	8.41667	26.125	36.5833	92.2083
	2.41667	10.5417	19.75	25.75	47.0417
	2.54167	8.75	23.3333	58.9167	70.875
	2.20833	10.2083	27.5	38.5	91.7083
	2.125	9.45833	22.1667	43.625	73.8333
	2.625	9.91667	18.9583	30.9583	42.8333
	2.04167	12.8333	22.0833	45.3333	64.875
	2.125	10	22.5833	48.125	63.7917
	1.95833	9.83333	27.5833	33.6667	57.6667
	2.875	8	15.9167	29.8333	123.083
	1.29167	9.58333	23.1667	40.4167	74.6667
	3.16667	9.70833	24.2083	44.1667	60.2917
	1.91667	18.875	26.75	42.4167	50.2083
	2.5	10.125	22.3333	35.9167	47.2083
	3	9.83333	25.1667	35.9167	97.3333
	1.91667	9.5	23.1667	45.875	88.875
	1.91667	9.41667	23.375	37.75	65.3333
	3	9.83333	23.0417	61.4167	65.625
	2.95833	9.83333	23.375	44.9167	75.9583
	2.45833	8.95833	12.5833	27.7083	59.375
	2.25	13.4583	22	32.625	49.5417
	1.5	9.45833	21.375	79.5	91.4167
	2.83333	13.0417	17.9583	30.4167	47.0417
	2.25	10.2083	30.0833	39.9167	55.2083
	1.875	10.3333	19.2083	78.625	88.875
	2.41667	7.79167	23.25	47.4167	66.25
	1.95833	9.45833	43.875	59.875	72.6667
	2.75	10.0417	23.4583	54.0833	74.5417
	2.33333	12.0833	14.375	28.375	43.125
	2.08333	7.54167	18.8333	34.1667	43.6667
	2.25	10.0833	19.9167	45.5833	72.5
	3.04167	8.375	23.5833	32.2083	48.7083
	2.29167	9.91667	23.375	50.25	85.5417
	2.29167	9.5	29.9583	38.1667	63.625
	2.58333	9.16667	22.7083	39.9583	65
	2.20833	10.0417	22.8333	39.875	78.5
	2.79167	8.08333	28.4167	37.75	108.833
	1.875	9	22.875	46.375	87.0417
	2.29167	9.79167	14.875	27.375	84.4583
	2.04167	11.25	27.1667	35.25	46.0833
	1.33333	10.25	31.0833	66.5833	161.667
	2.91667	11.1667	26.5	46.875	107.375
	1.875	9.79167	24.5833	36.25	53.0417
	2.75	12.4583	19.5833	43.25	63.875
	2.20833	10.125	37.125	48.75	65.9583
	2.33333	11.375	17.4167	38.2083	43.1667
	2.29167	9.25	31.875	41.4583	57.4167
	1.25	9.375	28.375	67.75	1467.29
	1.70833	9.25	23.375	36.125	54.4167
	1.66667	10.1667	31.0417	38.0417	62.2083
	2.58333	9.70833	16.75	29.9583	38.6667
	2.58333	9.375	35.8333	43.2917	58.9583
	1.75	11.0417	26.5833	36.2083	45.9583
	2.41667	8.91667	21.5833	60.4167	101.708
	2.58333	9.5	33.125	38.0833	73.3333
	1.45833	10.375	27.4167	69.375	81.125
	2.08333	12.25	40.2083	56.8333	73.0833
	1.75	8.79167	23.5417	63.25	78.25
	2.29167	9.125	22.7083	51.5833	95.625
	2.45833	10.2083	39.9167	48.0833	64.5417
	2.54167	9	23.5417	61.875	79.25
	2.33333	13.375	25.3333	40	58.9167
	1.45833	8.58333	23.75	57.875	69.4583
	2.79167	9.66667	22.4583	48.8333	67.7083
	2.83333	9.91667	22.9583	59.5	88.4583
	2.45833	8.625	22.1667	37.7083	73.2083
	2.625	14.25	28.5	35.5	76.375
	2.58333	13.125	22.75	34.4167	48.7917
	1.20833	9.58333	22	34.3333	52.9167
	2.25	11.2917	20.625	51.5417	51.875
	2.45833	9.58333	29.2083	40.625	56.5833
	2.58333	9.08333	22.4167	131.333	919.375
	2.125	9.04167	27	46.2917	60.2083
	2.41667	10.9583	24.5417	31.5833	46.9583
	2.125	9.95833	28.9167	46.2083	60.9167
	2.04167	8.70833	28.25	41.625	55.875
	2.25	9.83333	25.2917	45.7917	98.125
	2.20833	9.125	18.4167	31.5	40.5833
	3.08333	10.4583	22.1667	47.625	87.5417
	1.95833	13.5833	23.6667	36.875	47.5
	2.20833	13.4583	24.6667	47.3333	61.0833
	2.33333	13.2083	22.5417	42.5	66.5833
	2.16667	9.16667	25.4583	44	76.5
	2	8.625	30.375	43.75	65.875
	2.70833	10.125	30.4583	43.75	63.7917
	2.45833	9.45833	21.3333	25.5	51
	2.20833	12.125	22.8333	36.8333	70.0417
	2.16667	10.0417	28.8333	76.6667	244.875
	3.25	10.2917	25.4583	56.4583	81
	1.91667	9.83333	14.1667	34.3333	96.7083
	1.875	8.625	19.5833	31.125	42
	2.79167	8.33333	15.625	29.75	43.5417
	1.875	10.4583	23.375	50.125	65.0833
	2.41667	8.83333	33.2917	79.25	2037.62
	1.75	9.20833	18.375	31.9167	46.8333
	1.08333	12.5833	18.4583	34.0417	53.4167
	2.79167	8.25	23.0417	35.9167	77.25
	2.375	10.2083	23.125	61.6667	75.6667
	2.125	9.16667	22.5833	67.5833	99.4167
	2.20833	9.33333	23.375	52.5	72.5417
	0.958333	10.125	27.125	42.75	74.2917
	2.25	9.25	23.4583	51.5833	81.3333
	2.45833	10.875	19.875	244.5	3000.04
	2.91667	12.75	43.4583	56.6667	72.3333
	2.45833	9.58333	25.3333	50.8333	98.375
	2.95833	9.54167	16.2917	41.375	76.5417
	2.83333	9.91667	25.375	48.625	90.25
	2.54167	9.625	22.1667	36	52.6667
	3.125	9.125	29.5	45.9583	68.6667
	2.33333	8.875	23.6667	43	102.042
	2.16667	9.625	23.3333	44	58
	1.75	9.58333	21.4167	47.4167	54.9583
	2.125	9.41667	22.6667	38.75	74.4583
	2.91667	11.625	36.7917	42.4583	66.0417
	1.58333	9.125	25.3333	35.875	86.4167
	2.125	8.66667	17.0833	25.25	51.875
	1.66667	13.3333	20.25	29.1667	52.0417
	1.875	10.0417	31.75	38.625	52.75
	2.54167	10.7083	33.4167	39.125	917.167
	2.45833	9.25	32.4583	34.0417	50.75
	3.08333	10	23.125	40.6667	63.7917
	2.5	9.625	19.375	37.3333	57.5833
	2.25	9.5	23.3333	40.875	62.25
	2	8.91667	16.2917	26.4167	54.7917
	2.75	10.0833	26.625	44.9167	80.7083
	2.375	9.75	24.9167	48.2083	64.3333
	2.125	10.0833	22.625	52.7083	75.875
	2.5	8.45833	20.5833	53.125	85.25
	1.95833	11.8333	43.0417	106.75	3000.04
	2.25	9.79167	23.0833	52.2083	101.583
	2.33333	12.75	26.5833	41.0417	46.6667
	1.5	9.79167	31.8333	39.4167	52.6667
	2.08333	12.4167	35.9167	45.25	55.0417
	2.08333	11.5417	30.2917	44.0417	74.875
	1.58333	10.0833	30.5	61.875	87.8333
	2.70833	12.2083	36.75	42.375	66.875
	2.375	8.625	24.875	45.625	118.375
	2.08333	9.20833	22.7917	56.75	80.5417
	1.16667	9.33333	25.2917	36.9167	56.375
	2.29167	12.7083	20.5	37.2083	52.9167
	2.45833	12.5833	22.7083	40.1667	48.5
	1.875	9.16667	26	35	57.25
	2.08333	11.9167	22.4583	33.4583	50.4583
	2.79167	12.9167	20.4167	32.875	52.4583
	1.91667	9.75	23.5833	51.75	84.5
	2.41667	9	21.875	44.5	68.0833
	1.83333	9.625	25.0833	48.4167	82.7083
	2.33333	10.3333	23.5833	43.375	99.75
	2.33333	9.70833	23.2083	35.5833	64.7917
	1.54167	12.4167	22.3333	37.1667	50.9167
	1.66667	9.91667	46.5	52.2917	67.2083
	1.95833	9.66667	26.2083	33.625	54.2083
	2.16667	9.91667	28.2917	50.2083	66.125
	2.54167	9.75	22.6667	60.0417	91.2917
	1.29167	9.95833	23.625	44.9167	113.125
	2.25	9.25	20.25	33.4167	59.2083
	1.75	12.75	21.7083	35.25	61.375
	2.41667	9.625	22.5417	40.7083	96.75
	2.75	8.5	23	34.75	48.9583
	2.625	8.08333	26.0417	38.375	55.7083
	2.75	10.0417	20.6667	50.625	70.875
	1.625	10.125	27.4583	45.625	61.1667
	1.83333	12.4167	22.9167	32.5	42.2083
	2.75	16.125	27.9167	46.375	127.25
	1.91667	12.5	20.7917	45.625	50.5417
	1.70833	9.83333	56.2917	107.667	3000.04
	2.20833	9.08333	23.5417	45.2917	67.4167
	1.5	9.79167	30.625	64.25	194.042
	2.20833	9.95833	23.625	41.0417	64.4167
	1.125	9.5	25.5	50.9167	62.5833
	2.375	9.5	20.875	27	48.9583
	2.08333	9.75	15.4583	32.7917	85.0417
	2.16667	9.66667	18.9167	47.7083	64.375
	2.875	12.0833	20.7917	38.3333	55.5
	2.375	9.58333	19.4167	50.375	77.9167
	2.58333	11.6667	22.5833	40.625	50.75
	0.958333	9.95833	34.2083	55.6667	92.375
	1.5	7.58333	26.5	46.7917	112.792
	2.41667	11.3333	19.9583	34	43.625
	2.08333	9.875	18.625	40.75	81.8333
	2.41667	9.41667	31.625	53.4583	90.5
	2.33333	10.2917	23.5833	68.3333	126.792
	1.375	8.45833	23.8333	39.4583	72.4583
	2.875	9.875	23.4583	70.25	80.625
	2.54167	9.375	25.4167	37	62
	2.54167	11.0417	26.9167	39.125	772.833
	2.45833	8.91667	26.6667	52.3333	99.75
	2.66667	9.70833	22.4167	39.2083	68.5417
	3.125	9.54167	22.5	44.0833	83.3333
	1.66667	9.54167	26.375	40.625	111.292
	2.16667	10.2083	24	45.0833	53.9167
	1.91667	8.875	25.3333	36.375	85.75
	2.375	9.875	22.375	44.25	1381.33
	1.95833	8.45833	22	49.125	60.375
	2.58333	9.45833	25.3333	69.4167	97.3333
	2.45833	13.4167	21.5417	38.3333	58.7917
	2.29167	12.5833	30.9167	63.2083	532.75
	1.625	9.625	27.8333	41.8333	117.792
	2.79167	9.5	28.875	48.2917	63
	2.33333	9.70833	23.25	43.125	95.9167
	2.20833	7.875	25.3333	46.2083	95.9583
	2	10.625	22.25	33.9583	50.7083
	2.5	9.66667	22.875	72.2083	74.0833
	2.04167	10.1667	24.7917	43.4167	72.0417
	1.83333	9.33333	27.0417	39.7083	49.6667
	1.70833	9	22.8333	38.8333	78.0833
	2.125	10.7917	17.25	27.1667	61.5
	1.33333	9.375	23.5	58.375	66.625
	2.41667	8.95833	27.9583	39.25	52.4583
	2.875	9.29167	28.375	50.1667	51.9583
	1.41667	10.1667	25.375	46.7917	433.708
	2.33333	9.33333	23.8333	43.25	69.75
	2.29167	9.625	28.4167	118.208	406.958
	1.625	9.875	27.75	39.125	154.083
	1.08333	11.5833	19.8333	26.75	47.4583
	2.75	9.54167	30	58.5417	359.667
	2.25	11.75	14	43.4583	54.125
	2.41667	12.5833	21.7083	63.9583	88.0417
	1.83333	8.29167	23.7083	58.25	80.875
	2.16667	8.375	23.125	45.0833	77.4583
	2.16667	9.375	25.75	37.2917	78.125
	1.58333	9.58333	23.1667	43.0417	58.0833
	1.54167	9.5	30.75	37.0833	54.2083
	2.91667	10.4583	23.8333	36.0833	81.6667
	2.25	9.20833	22.9167	54.25	73.4583
	1.625	9.625	19.6667	33.9583	46.4583
	2.625	10.25	45.7917	60.5	238.375
	3.04167	9.875	25.0417	31.125	93.4583
	2.54167	8.45833	25.8333	44.125	66.7917
	2.20833	9.625	19.625	28.625	52.0417
	2.20833	9.45833	27.9167	41.375	51.0833
	2.375	9.91667	22.4167	43.875	72.2083
	2.20833	10.5	29.2917	50.7083	82.2083
	2.20833	10.25	32.375	39.2917	58.2083
	2.08333	13.2083	18	27.25	48
	2.75	10.375	23.625	52.0833	103.5
	1.79167	9.83333	19.5	76.375	221.292
	2.29167	9.375	29.8333	50.75	80.75
	2.5	9.375	23.9167	38.875	55.9583
	1.79167	9.25	21.5417	31.3333	45.4167
	2.5	9.91667	22.9583	47.1667	88.4583
	1.875	8.29167	27.5	63.2917	202.333
	2.91667	10.125	25.1667	49.3333	74.8333
	2.08333	11.375	22.9167	34.125	55.25
	1.45833	9.79167	22.7083	53.875	99.5417
	2.25	10.3333	23.9583	50.9167	82.0833
	2.83333	12	20.375	31.6667	51.5417
	2.29167	10.0417	26.7917	36.7083	57.5
	3.375	8.83333	23.3333	86.6667	144.542
	2.25	7.95833	16.75	25.25	59.375
	2.33333	9.25	24.5833	40.7917	53.75
	2.04167	8.83333	25.4167	61.0833	82.875
	1.75	10.625	21.5417	29.4583	48.7917
	1.33333	10.0833	22.7917	35.625	49.4167
	2.29167	8.66667	45.7917	157.708	875.208
	1.95833	10.6667	16.6667	35.0417	45.75
	1.66667	9.58333	30.4583	42.8333	82.0417
	2.58333	8.95833	35.2083	46.8333	66.0833
	2.45833	8.54167	31.0833	36.5417	57.25
	1.79167	13.5	22.5	57.8333	93.6667
	1.58333	11.0417	17.4583	29.4167	43.0833
	2.125	18.0417	23.625	38.0833	61.5833
	2.58333	10.5833	21.5833	32.875	56.75
	2.125	8.91667	22.75	61.7917	80.2917
	2.625	9.66667	32.5417	50.125	55.2083
	2.16667	9.54167	40.5833	45.4167	61.0417
	1.54167	9.66667	21.1667	43.625	67.7083
	2.54167	11.375	20.8333	43.4167	53.2917
	1.875	9.33333	25.6667	40.875	85.125
	2.91667	8.91667	29.8333	51.625	66.125
	1.83333	9.83333	22.8333	46.9167	70.9167
	2.25	9.91667	22.3333	32.6667	61.625
	2.29167	9.29167	19.2917	37.6667	57
	1.25	8.08333	22.875	38.5417	66.7083
	1.875	10	24.6667	51.2083	71.7917
	2.58333	12.5	24.5833	43.875	47.6667
	2.79167	9.875	43.0417	51.25	65.5417
	2	11.5417	33.1667	72.3333	645.625
	2.66667	8.83333	33.5833	45.25	70.6667
	2.125	8.70833	25.2917	47.625	96.8333
	1.66667	8.70833	28.625	43	76.375
	2.75	9.25	16.5833	29.4167	47.5
	1.875	11.0417	25.6667	34.1667	51
	2.70833	8.95833	25.25	51.3333	118.5
	1.83333	8.75	29.5417	33.0417	55.3333
	0.916667	9	25.2083	56.4583	78.2917
	2.45833	8.70833	22.3333	43.5	64.5833
	1.66667	10.25	18.875	46.4167	140.75
	1.66667	8.70833	19	43.8333	69.125
	2.66667	9.54167	32.25	41.0417	47.25
	1.91667	10	23.3333	57.9167	86.7917
	2.33333	12.9167	21.9167	37.7917	64.8333
	2.375	9.5	20.9583	55.375	65.6667
	2.20833	9.41667	32.9167	44.7917	59.7083
	2.375	8.91667	22.9583	58.7083	92.1667
	1.29167	9.54167	22.9167	50.4167	74.4167
	2.5	9.25	23.4167	35.6667	71.875
	3.04167	13.3333	23.3333	36.375	67.4583
	2.125	11.875	20.4583	24.75	47.3333
	2.29167	8.58333	22.2083	43.875	97.3333
	2.08333	10.375	22.5	50.0833	78.5
	2.33333	11.5417	16.4583	26.375	41.5
	2.08333	9.45833	27.2083	49.7083	67.5833
	1.91667	10.4167	25.9167	43.8333	85.0833
	1.875	9.79167	25.5	40.3333	58.0833
	1.625	8.08333	22.8333	56.2083	62.0833
	2.33333	10	23	43.1667	77.375
	1.54167	9.125	30	30.625	72.3333
	1.66667	9.04167	29.375	51	93.4167
	1.45833	8.79167	19.125	45.375	75.4583
	2.29167	10	29.875	60	56.2917
	2.66667	10.125	23.3333	39.2083	68.7917
	2.66667	9.70833	18.7917	51.0417	68.5417
	2.33333	8.625	25.7083	70.2917	76.0417
	2.5	8.375	30.2917	45.3333	58.7917
	2.375	8.95833	25.1667	43.4167	53.5417
	2.54167	9.95833	23.4583	43.0417	71.875
	2.125	9.875	35.4583	50.125	55.6667
	2.58333	9.83333	22.625	43.3333	82.625
	1	16.4167	20.5	32.7917	1447.17
	2.66667	10.3333	37.6667	77.125	116.625
	2.375	9.54167	16.5	41.2917	54.9167
	1.79167	5.08333	19.2083	61	83.4167
	2.75	9.75	23.4583	63.25	77.2083
	1.91667	8.70833	22.9167	44.8333	67.25
	1.33333	5.25	17.9583	27	52.25
	2.25	11.7083	17.25	27.25	83.0417
	1.41667	10.0417	27.9167	46.625	67.1667
	2.625	9.66667	19.5	52.4583	69.25
	1.70833	9.20833	28.0417	74.7917	824.792
	2.625	9.29167	25.5	36.875	87.75
	1.375	9.75	23.0417	45.1667	55.2083
	2.70833	9.75	22.125	33.0417	42.7917
	1.875	9.875	28.375	38.2917	90.7917
	2.20833	9.70833	29.9583	42.9583	70.1667
	2.66667	9.20833	26.25	38.4583	52.125
	1.125	9.79167	23.3333	45.125	113.417
	2.45833	9.83333	22.5417	54.5833	130.125
	2.75	9.25	21.6667	41.9167	72.0417
	1.91667	11.75	19.5417	26.375	47.4167
	2.5	9.125	22.9167	64.875	71.5417
	2.54167	9.66667	28.75	68.6667	99.1667
	3.33333	8.91667	29.7083	41.9583	120.125
	2.5	10.1667	22.875	49.3333	78.0417
	3.16667	9.66667	18.125	48.3333	55.7083
	2.04167	9.91667	25.7083	65.0833	194.917
	1.95833	8.95833	35.0833	86.25	606.833
	2.54167	9.25	23.8333	48	76.6667
	2.29167	11.5417	14.4583	29.0833	44.25
	1.29167	10.2083	21.4583	39.9167	49
	1.91667	9.29167	25.6667	47.375	69.625
	2.375	9.79167	18.8333	45.3333	90.7917
	2.70833	11.7917	21.875	32.5833	49.9167
	1.375	9.875	25.6667	64.375	112.833
	1.625	8.95833	26.5417	42.4167	76.3333
	1.41667	9.70833	24.875	62.1667	86.875
	2.45833	8.875	24.6667	52.5	77.75
	2.54167	9.79167	34.0417	40.75	99.2917
	1.33333	13.3333	34.6667	61.875	126.833
	1.875	13.0833	22.7917	33.5417	47.9583
	2	9.83333	28.5	47.3333	56.7083
	1.79167	10.2917	37.4167	59.9167	69.8333
	2.875	9.83333	22.1667	49.625	73.125
	2.5	9.66667	26.7917	44.5417	62.5833
	1.16667	10	25.0833	47.9583	67.0833
	2.29167	10.25	23.2083	42.875	65.2083
	2.45833	12.375	20.3333	27.7083	47
	2	11.625	17.0833	42.6667	76.7917
	2.25	9.875	23.9583	59.75	118.292
	1.83333	9.875	31.625	46.1667	57.75
	2.54167	9.29167	32.0833	48.9583	53.9167
	2.70833	8.875	42.375	71.0833	90.7083
	1.95833	12.0417	22	36.6667	58.875
	2.125	9.79167	1465.12	3000.04	3000.04
	2.75	10.3333	27.9167	35.5417	101.458
	2.45833	9.95833	25.25	61.75	88.0833
	2.16667	9.25	30.8333	38.5417	328.625
	1.875	9.91667	30.5833	44.6667	56.9583
	2	10.375	27.1667	49.625	76.625
	2.25	9.75	29.25	36.875	52
	2.08333	9.95833	23.3333	52.9167	75.2917
	1.83333	13.9583	21.7917	33.9167	51.9583
	2	8.5	27.1667	46.2917	64.25
	2.04167	8.75	22.875	54.7083	69.2083
	2.33333	9.33333	15.5833	29.7083	44
	1.625	9.33333	26.5833	44.9583	70
	1.58333	11.375	21.7917	40	53.4167
	2.125	9.16667	25.9167	43.7917	48.2917
	1.70833	8.75	25.5	68.9583	113.708
	2.16667	9.83333	23.25	43.625	67.9167
	2.54167	11.9583	22.3333	50.1667	51.5417
	2.625	9.41667	26.6667	70.375	87.1667
	1.41667	10.1667	24.25	41.5417	56.9583
	1.16667	9.79167	30.3333	48.625	63.4583
	2.25	9.375	22.5833	64.9167	86.625
	2.58333	8.95833	23.5417	56.6667	73.0417
	2.375	10.1667	23.3333	45.7917	68.9167
	1.91667	9.79167	24.875	39.75	65.4583
	3.08333	12.9583	19.1667	39.4583	49.9583
	2.95833	9.33333	23.6667	140.792	1624.71
	2.75	10.1667	27.7083	57.3333	123.208
	2.45833	10.9167	18.2917	29.875	44.9583
	2.125	9.83333	33.7917	56.625	78.4167
	2.29167	12.5417	22.9167	56.0833	78
	2.79167	9.41667	25.3333	43.9167	68.6667
	2.625	9.95833	24.875	43.6667	79.0833
	2.16667	9.70833	26.5417	35.0833	51.6667
	2.625	9.66667	22.125	44.625	90.0833
	2.375	10.1667	25	57.6667	75.8333
	2.29167	9.95833	28.125	40.5417	64.2083
	2.25	9.58333	17.2083	45.875	150.208
	2.08333	9.41667	23.5833	36.4167	54.375
	1.45833	8.83333	19.3333	56.25	72.9583
	1.79167	9.20833	23.6667	43.3333	68.7083
	2.54167	12.125	29.9167	42.7083	62.9167
	2.16667	5.58333	23.625	51.9167	58.9167
	2.08333	9.41667	25.3333	49.0417	79.5417
	2.20833	10.125	31.5417	44.375	61.3333
	2.625	9.25	19.125	43.75	71
	2.66667	9.16667	24.75	55.7083	71.4167
	1.91667	10.2917	21.375	38.9583	52.1667
	2	9.70833	24.9583	42.5	55.2917
	2.625	11.2917	17.75	51.5833	75.9167
	2.125	9.91667	27.375	43.7917	130.458
	2.79167	10	24.0833	47.2083	78.7083
	1.45833	8.75	19.0833	68.1667	81.4583
	2.66667	9.54167	23.5	43	59.4167
	3.08333	8.875	28.5417	45.7083	63
	2.375	9.20833	23.2917	34.125	88.5417
	2.54167	9.66667	27.0833	34.4583	54.375
	2.95833	9.45833	23.5	38.4167	83.75
	2.125	10.0417	27.1667	49.5	82.0417
	1.95833	8.79167	23.5417	41.6667	55.6667
	2.16667	10.0417	25.625	53.9167	69.875
	2.83333	10.125	23.7917	48.1667	74.2083
	2.75	9.70833	21.625	42.875	62.9167
	2.79167	10.0417	23.5	36.3333	60.125
	2.79167	12.5833	19.625	28.9167	45.125
	1.66667	9.625	28.4583	43.9583	72.9167
	2.58333	9	23.4167	52.5417	69.8333
	2.25	10.2083	31.2917	44.2083	54.875
	2.29167	9.41667	25.2083	51.75	76.1667
	1.70833	10.2917	23.25	52.7083	65.4167
	2.29167	9.66667	28.75	49.7083	110.292
	2.625	13.5	28.5833	37.9583	62.2083
	2.375	12.9583	27.7917	56.7083	50.7083
	1.66667	9.5	24.125	41.0833	51.0833
	2.29167	10.0417	18.9167	45.4167	70
	2	9.75	23.625	40.4167	45.5417
	1.45833	12.9167	23.5833	35.2083	495.875
	1.58333	9.95833	33.5833	62.4583	76
	1.875	12.8333	16.6667	30.7917	49.375
	2.375	10.125	23.3333	54.5417	91.7917
	2.625	9.58333	35.2917	47.7083	64.6667
	3.08333	9.16667	22.5417	46.25	64.8333
	2.29167	9.45833	30.2917	70.125	99.5417
	1.66667	8.83333	33.0833	110.167	273.833
	2.29167	9	17.5417	49.7917	77.2917
	2.5	10.125	17.5417	68.0417	118.583
	1.04167	9	20.5833	36	54.4583
	2.25	8.875	23.875	43.5417	67.125
	2.41667	10.3333	35.125	44.9167	60.4583
	2.04167	12	17	31.7917	61.5417
	1.75	9	19.7917	30.2083	136.292
	2.25	9.04167	23.9583	48.4167	64.625
	1.41667	9.45833	30.75	44.25	101.458
	2.08333	9.79167	36.6667	149.167	3000.04
	2.20833	8.58333	18.375	33.0833	48.7917
	2.54167	9.625	33.0833	45.3333	65.625
	2.75	8.79167	22.375	32.4167	61.375
	2.875	9.95833	32.9583	40.7917	55.0833
	1.41667	8.83333	21.5	27.75	46.125
	2.91667	8.25	27.875	44.9167	59.2083
	2.625	9.08333	19.125	38.4583	57.9167
	2.95833	9.91667	28.5	48.7083	91.625
	2.66667	10.2917	22.3333	47.125	64.875
	2.08333	13.4583	15.5	34.875	40.625
	2.70833	9.125	34.5833	50.25	58.4583
	1.66667	13.2083	29.2917	44.4167	70.9583
	2.625	8.83333	25.2917	35.875	205.708
	1.875	8.95833	33.375	108.958	2507.29
	2.125	10.1667	23.0833	53.3333	78.2083
	2.83333	9.91667	27.3333	38.9167	95.3333
	2.41667	10.0417	26.875	46.75	81.7917
	1.04167	9.16667	18.3333	32.875	47.125
	1.54167	9.29167	20.2083	44.3333	65.75
	1.875	9.66667	22.0417	43.2917	74.0417
	1.79167	9	31.9583	49.0417	59.6667
	1.66667	9.125	22.8333	35.7083	68.1667
	2.45833	8.375	26.1667	56.875	75.9583
	1.91667	9.41667	26.875	44.125	59.2083
	2.5	8.54167	26	76.0417	169.25
	2	9.29167	25.5	37.0833	44.9167
	2.41667	11.9167	20.8333	41.25	59.3333
	1.625	10.0417	22.6667	64.7917	91.0833
	2	15.5417	23.7917	294.708	1149.21
	2.70833	9.08333	34.1667	55.375	70.2917
	2.83333	9.79167	31.3333	42.0833	57.2917
	2.66667	10.25	32.9583	41.375	51.0833
	1.75	8.41667	33.875	425.75	1700.12
	2.5	13.0417	20.25	41.3333	55.7083
	1.16667	8.875	23.5	49.4167	55.875
	2.04167	8.875	25.3333	41.2083	47.5
	1.45833	10.0833	23.375	64.0417	90.7917
	2.20833	9.41667	118.417	3000.04	3000.04
	1.25	8.41667	21.75	34.0833	76.9167
	2.25	8.875	30.125	43.9583	61.625
	2.08333	9.25	28.7917	36	86.9583
	2.5	9.95833	22.5417	45.0833	92.2917
	1.45833	5.5	23.625	48.9167	74.8333
	2	8.41667	15.875	65.625	48.625
	2.91667	10.9167	18.9167	39.3333	49.7083
	2.20833	9.125	22.875	67.4583	208.708
	1.5	7.58333	15.2083	30.7917	43.625
	1.875	9	25.125	33.375	54.875
	2.33333	9.45833	30.5833	44.3333	108.5
	2.54167	9.91667	22.125	40.8333	53.625
	2.41667	10.125	15.4583	26.5417	40.25
	2.20833	9.25	27.5833	67.9583	90.0417
	2	10.2917	47.8333	161.75	3000.04
	2.04167	12.5	31.5417	39.125	76.9167
	1.70833	13.75	21.875	47.4583	81.5417
	2.20833	10.3333	29.8333	42.8333	332.417
	1.79167	11.625	18.625	31.7917	44.125
	1.45833	9.79167	46	58.0417	86.5
	2.91667	9.75	23	82.2083	68.7917
	1.375	9.625	33.5	44.9583	57.75
	2.66667	7.83333	23.625	45.9583	67.5
	0.958333	8.91667	22.1667	40.3333	165.583
	2.75	9.95833	30.8333	76.6667	166.125
	2.83333	12	19.5	37.125	62.8333
	2.45833	9.66667	23.2083	49.5833	58.5
	1.45833	11.125	30.5	38.8333	75.7083
	2.08333	10	17.0417	34.9583	40.5833
	2.33333	9.375	23.8333	32	70.5
	1.70833	10.125	43.4167	3000.04	3000.04
	2.79167	9.95833	28.25	48	58.5
	2.58333	9.91667	28	44.75	72
	2.16667	9.75	23.2083	54.7917	107.458
	1.875	9.79167	22.7083	42.9167	67.0833
	2.41667	10.25	14.8333	21.8333	39.625
	2.66667	8.66667	35	43.7083	60.75
	2	10.125	27.125	31.25	73.7917
	2.54167	9.91667	23.5417	43	73.0417
	1.45833	11.7917	18.0417	35.2083	258.708
	2.91667	9.91667	29.25	41.5	82.9167
	1.79167	9.75	25.6667	125.042	1430.96
	0.958333	9.875	27.1667	47.375	76.9167
	2.45833	9.625	18.8333	38.2083	74.7083
	2.25	8.70833	22.5417	79.5417	81.375
	2.5	9.58333	16.8333	35.25	58.5417
	2.375	9.5	24.3333	43.375	91.75
	2.33333	10.0833	25.0833	43.0417	59.5
	2.625	9.79167	24.75	182.792	361.583
	1.75	11.125	18.625	39.9167	54.1667
	1.79167	9.70833	29.125	39.9167	51.5
	2.41667	9.33333	21.7917	63.4583	78.8333
	2.20833	8.95833	22.9167	43.125	77.75
	1.95833	10.0833	31.1667	46.5417	210.375
	1.70833	9.45833	23.875	40.5833	67.9167
	1.875	9.625	44.125	62.5833	70.2083
	2.875	8.41667	17.5833	30.9583	42.3333
	1.83333	12.375	27.625	38.375	80.7917
	2.04167	8.08333	22.9583	43.375	75.2917
	2.125	9.125	22.3333	31.125	58.4583
	2.45833	10.2917	50.6667	61.25	70.3333
	2.33333	9.54167	28.4167	36.9167	60.625
	1.125	8.54167	23	45.4167	67.5833
	1.91667	9.45833	21.625	32.25	51.625
	2.41667	12.1667	29.4167	40.0833	55.5
	1.75	10.3333	30.4583	41.2917	169.208
	1.95833	11.4583	16.25	37.75	135.375
	2.5	9.125	25.2083	33.0417	47.875
	2	7.41667	14.625	28.25	44.4167
	1.66667	9.54167	19.125	45.1667	64.5
	2.125	12.0833	27.5	39.7917	55.125
	2.125	8.75	31.6667	45.1667	54.5833
	1.08333	12.9583	32.4167	51.0833	152.458
	2.54167	9.58333	135	263.75	1732.5
	2.66667	9.75	19.4167	26	69.7917
	2.125	9.875	22.0417	37.1667	43.375
	2.83333	9.75	22.9167	48.5	80.2083
	2	11.9583	33.75	88.1667	94.6667
	2.58333	11.6667	16.5	31.8333	47.4583
	1.70833	9.29167	26.3333	48.9583	630.292
	0.875	11.0833	18	29.7917	44.2917
	3.125	12.25	24.75	42.9167	66.2083
	2.08333	9.45833	21.5417	34.875	70.875
	2.25	8.83333	26.6667	41.7917	65.9167
	1.33333	10.0417	23.5833	52.8333	88.9583
	2.29167	13.0417	19	33	47.0417
	1.83333	15.375	22.4167	31.9167	47.6667
	2.66667	10.1667	23.4583	43.4167	86.0417
	2.375	8.41667	37.5833	58.1667	78.8333
	1.91667	8.54167	20.7083	33.8333	51.3333
	2.29167	9.41667	25.3333	52.125	66.7083
	2.41667	10.125	27.125	43.3333	73.2917
	2.16667	9.04167	23.3333	28.875	55.7083
	2.33333	8.79167	36.5833	45.1667	60.5
	2.66667	9.20833	26.7083	47.4583	58.5833
	2.25	9.125	28.875	35.5	49.9583
	1.29167	13.4583	22.625	42.0833	49.6667
	1.875	8.91667	24.7083	30.3333	53.875
	2.58333	10.25	22.3333	50.125	80.8333
	2.45833	9.83333	30.4167	58.7917	123.292
	1.70833	10.3333	33.625	45.25	72.9583
	1.875	8	23.25	43.7917	69.9583
	2.45833	13.7917	23.5	34.8333	51.5
	1.79167	9.125	16.25	30.0833	41.1667
	1.33333	8.25	27.5417	40.625	78.9583
	2.20833	6.875	17.9167	44.9167	56.7917
	1.58333	9.41667	27.75	37.25	65.4167
	3.20833	11.0417	76.75	82.625	3000.04
	2.70833	9.58333	28.6667	37.25	56.3333
	2.54167	9.08333	25.25	39.5833	67.625
	2.875	9.08333	25.4583	38.0417	51.375
	2.33333	9.20833	27.4167	38.9167	53.2083
	2.66667	12.2917	19.8333	26.875	44
	2.58333	10.3333	26.25	41.9167	62.7917
	2.29167	11.1667	22.4167	48.8333	64.8333
	1.29167	7.75	31.125	57	66.4583
	1.79167	9.08333	23.4167	38.2917	66.9167
	1.91667	7	16.75	31.875	37.6667
	1.45833	9.125	22.3333	36.2917	82
	2.375	9.875	23.375	39.875	97.3333
	2.33333	9.79167	34.375	52.7917	92.75
	2.41667	9.54167	25.2917	41.375	64.375
	1.75	10.375	19.5	29.0417	44.2917
	0.958333	11.9583	24.3333	29.625	55.7083
	3.04167	10.0833	23.625	48.25	69.7083
	2.41667	9.75	19.0417	41.1667	67.25
	1.95833	10.0833	24	89.1667	113.167
	1.875	8.91667	22.625	56.0417	82.2083
	2.5	9.45833	40.9167	59.2917	158.167
	1.16667	9.08333	28.625	45.125	69
	1.125	10.1667	25.375	49.25	84.25
	2.75	8.95833	31	47.625	62.4583
	2.41667	5.625	18.9583	43.625	79.7083
	2.41667	12.875	21.0417	31.1667	60.125
	0.958333	10.1667	18.0833	53.1667	77.5417
	2.41667	8.91667	23.625	42.75	67.7083
	2.125	8.875	19.1667	49.3333	144.667
	3	10.2917	34.0417	39.125	77.25
	1.5	12	24.7083	37.0417	56.625
	1.79167	9.95833	33.9583	41.4583	57.375
	2.58333	9.625	27.9583	43.8333	54.9167
	2.25	5.16667	30.0417	36.9167	48.8333
	2.66667	11.25	20.0417	45.5833	57
	2	9.20833	35.4583	47.8333	75
	2.41667	9.375	25.3333	52.2083	64.2083
	2.25	9.91667	18.1667	81.75	90.25
	3.125	8.95833	23.125	45.5	83.75
	2.41667	9.08333	20.875	44.5	96.625
	2.41667	9.83333	26	57.875	67.1667
	2.16667	10.0833	23.7917	56.0833	85.5833
	2.41667	9	23.2083	52.9583	62.4583
	1.70833	12.5417	21.4583	28.875	52.0417
	2	9.5	35.7083	46.3333	61.0417
	1.33333	8.66667	24.5	61.9167	91.4583
	2.33333	10.3333	32.0417	42	68
	2.375	9	23.7917	63.1667	114.667
	2.66667	9.16667	20.2083	33.6667	62.2083
	2.66667	8.625	25.75	48.6667	66.5
	1.16667	9.66667	23.4167	50.125	73.7083
	1.875	10.0833	42	56.75	108.083
	2.375	8.5	16.375	32.125	65.75
	1.83333	9.70833	22.5833	53.0417	69.25
	2.33333	9.54167	27.0833	30.5	56.2083
	1.125	9.29167	26.7083	52.75	67.5833
	2.75	8	18.7917	33.9167	1764.04
	2.625	11.4167	12.4583	30.7083	42.25
	2.33333	11.125	15.8333	54.375	39.4583
	2.58333	9.08333	27.2083	43.75	56.0417
	2.45833	9.5	22.875	39.0417	74.9583
	2.58333	7.91667	23.5833	59.9167	90.4167
	2.16667	8.83333	35.375	47.9167	59.5417
	1.83333	12	19.2917	32.625	49.9167
	2.08333	10.1667	29.125	52.3333	64.9583
	2.16667	9.16667	27.5417	40.125	68.5
	1.41667	10.4167	22.8333	48.0833	71.9583
	2.29167	5.66667	33.1667	62.5417	94.4167
	1.91667	10	36.0417	61.125	354.917
	2.75	9.16667	28.9167	50.9167	68.8333
	2.70833	9.125	27.8333	44.875	55.125
	2.33333	9.70833	27.2083	41.125	67.6667
	2.04167	9.45833	16.5417	30.5417	70.2083
	2.125	9.08333	28.2083	42.0417	47.125
	2.08333	9.375	18.4167	64.3333	70.5833
	2.41667	9.91667	22.6667	50.375	68.8333
	2.41667	9.95833	23.75	39.1667	67.2083
	1.20833	10	22.8333	40.2083	88.0833
	2.70833	7.70833	16.3333	29.125	60.5
	2.04167	6.33333	21.25	41.125	52.6667
	2.66667	9.5	18.9167	36.25	65.5833
	2.5	10.7083	18.4583	30.3333	40.4583
	2.625	14.125	30.1667	40.75	81.1667
	2.04167	10.5417	32.1667	47.4583	65.5417
	2.66667	9.70833	19.125	82.1667	109.708
	2.5	8.83333	24.6667	56.6667	63.8333
	3.08333	9.875	32.8333	191.25	540
	1.91667	9.5	26.9583	55.4167	77.4583
	2.33333	9.16667	23.125	43.8333	75.4583
	2.375	9.375	23.5	44.0417	88.4167
	1.95833	9.04167	20.1667	35.4583	53.5
	2	16.7083	25.375	41	47.5417
	2.41667	10.0417	22.75	55.1667	77.875
	1.58333	10.0833	23.75	53.375	69.7083
	2.66667	8.66667	36.2917	72	269.708
	3.125	10.2083	23.3333	43.375	58.0833
	2.08333	16	28.125	78.6667	2511
	2.66667	9.95833	36.5833	60.0833	247.458
	2.04167	9.33333	31.0833	41.7083	52.5833
	2.16667	10.125	23.3333	47.3333	79.8333
	2.70833	5.5	36.7917	47.5	54.2917
	1.66667	9.375	18.125	46.75	86.4583
	1.58333	8.54167	20.8333	34.875	68.5417
	2.125	8.75	16.9167	29.3333	35.0833
	2.04167	10.25	42.875	58.0833	77.0417
	2.83333	8.91667	27.0417	715.75	3000.04
	1.91667	9.83333	25.125	58.7083	115.167
	2.33333	9.625	23.6667	41.0833	64.3333
	1.70833	8.41667	20.7917	30.2083	51.625
	1.70833	12.5417	31.75	56.1667	71.0833
	2.41667	9.875	22.5	46.25	83.875
	1.75	11.2083	14.0833	30.5	56.5417
	2.45833	10.125	22.875	44.9583	63.5417
	1.875	10	26.9583	56	61.0417
	2.375	10	19.2917	47.4583	62.125
	2.375	9.66667	23.125	39.5	74.125
	2.58333	9.625	24.875	50.5417	76.625
	2.875	9.54167	23.125	45.0417	75.5
	1.70833	9.79167	22.625	34.6667	57.9167
	2.20833	9.79167	28.1667	37.0417	58.625
	2.33333	9.29167	24.4583	46	92.9583
	2.625	10.0833	27.75	64.4583	48.5417
	2	12.6667	26	32.0417	49.7083
	2.25	8.58333	19.75	29.4167	44.5417
	1.54167	9.125	23.2917	40	58.9167
	2.08333	9.54167	42.75	79.9167	3000.04
	1.20833	9.83333	27.5417	28.7083	3000.04
	1.79167	9.83333	22.2917	54.4583	65.25
	2.79167	9.70833	25.5	42.5833	67.5833
	2.79167	10	25	52.5	61.125
	2.54167	10.125	25.2083	45.0833	61.9583
	2.04167	9.79167	22.5	58.3333	79.5833
	2.125	9.54167	31.9167	39	54.6667
	2.95833	8.79167	28.2083	46.375	58.4167
	2.58333	13.5417	23.6667	41.875	49.375
	2.16667	8	17.6667	21.625	45.0833
	2.08333	10.3333	34.2917	97.125	145.042
	2.41667	9.45833	22.7917	67.5417	79.625
	2.66667	10.1667	37	76.5417	1064.42
	2.45833	9.875	25.9167	60.25	94.6667
	2.125	10.2917	23.5417	43.5417	82.75
	2.16667	8.16667	27.0833	39.4583	149
	1.29167	9.83333	19	53	83.7917
	2	9.375	21.875	36.3333	48.125
	2.41667	12.5417	24.875	62.2917	56.1667
	2.08333	10.375	37.2083	45.25	111.25
	2.58333	10.2917	27.4583	54.7917	66.2917
	1.70833	10.0417	25.3333	59.25	72.5833
	1.54167	9.83333	37.0833	52.4167	71.9583
	1.79167	9.54167	19.25	42.375	94.7917
	2.29167	10	31.375	57.625	63.375
	2.29167	9.33333	27.25	45.7083	73.375
	1.70833	10.9167	19.9167	26.4583	35.9583
	2.375	8.875	31.0833	60.0417	78.4583
	2.91667	9.41667	23.4167	46.7917	62.0833
	1.83333	9.45833	21.75	40.5	54.7917
	1.20833	10.375	22.875	35.75	68.9583
	1.54167	9.33333	27.7917	44.5	60.8333
	1.91667	10.2083	23.2917	35.2917	334.333
	1.91667	8.75	19.2917	47.5	74.0833
	1.91667	9	19.875	28.8333	57.875
	2.58333	8.5	23.5	45.625	67.4583
	2.04167	9.08333	23.5833	50.0417	65.7917
	2.625	9.08333	23.7917	39.375	49.625
	2.5	9.45833	26.75	32.5	56.0833
	2.45833	10.125	23.2083	76	97.9167
	2.83333	9.41667	29.5	38.9583	67.7083
	2.5	9.83333	25.8333	52.25	141.333
	2.04167	9.25	31.625	51.5	65.3333
	2.29167	12.375	18.125	29.7083	53.125
	1.875	10.0417	18.9167	43.6667	82.75
	1.75	8.83333	25.0833	51	72.75
	2.41667	9.66667	30.0833	35.9583	47.8333
	2.5	9.29167	22.7083	39.4583	418.125
	1.5	9.79167	24.6667	40.2083	84.5417
	2.45833	9.54167	25.7083	79.2917	103
	2.95833	11.9583	30.8333	38.5	70.8333
	2.20833	9.20833	28.9167	40.5417	88.3333
	2.04167	8.625	24	34.375	88.625
	2.66667	9.25	26.125	31.4167	47.375
	1.83333	16.0833	23.4583	51.4583	103.417
	2.83333	9.75	30.0417	42.2917	62
	2.75	10.8333	20.6667	30.9167	44.9167
	2.25	9.125	21.7083	57.7083	143.458
	1.70833	9.125	25.1667	44.7083	71.7083
	2.25	9.95833	23.75	59.875	76.9167
	1.70833	10.0833	25.625	63.3333	66.5417
	1.66667	8.58333	12.0833	39.5	51.3333
	1.75	8.70833	30.0833	58.0417	75.4167
	2.58333	9.25	28.2083	44	55.7083
	2.04167	8.95833	23.8333	40.125	58.4167
	3	9.29167	39.5	240.5	1202.17
	2.08333	9.375	23.5833	45.0833	89.2083
	2.20833	8.83333	27.125	34.3333	49.9583
	2.625	9.66667	26.7917	51.2917	72.4167
	2.625	10.875	22.3333	52	99.3333
	1.70833	9.5	23.2083	48.5	67.0417
	2.54167	9.625	32.3333	43.8333	66.625
	1.625	9.375	41.2083	49.375	70.5833
	1.29167	9.83333	28.375	40.2917	382.708
	2	9.08333	35.875	44.7917	66.5417
	2.5	10.125	30.2083	35.5417	64.3333
	2.20833	9.29167	16.4167	27.5417	43.0417
	1.54167	10.3333	28.7083	41.4167	74.7083
	1.79167	9.75	22.7917	49.8333	85.9167
	1.45833	12.7917	20.6667	24.7083	49.875
	2.75	9.625	35.2083	49.3333	89.375
	1.45833	8.91667	22.1667	32.9167	51.0833
	2.66667	9.625	25.7083	36.625	44
	2.25	8.375	59.375	436.625	1803.58
	1.25	9.04167	26.875	38.7083	85.25
	2.33333	10.0417	22.5	53.5	88.75
	2.83333	8.125	32.7917	87.4167	117.958
	2.5	10.0833	17.4167	44.2917	64.9167
	1.29167	9.95833	41.1667	53.2083	77.3333
	2.33333	9.41667	26.75	72.4167	88.4583
	1.875	9.29167	22.7917	45.6667	72.5833
	2.33333	13.125	21.75	32.125	53.25
	2.25	10.2083	21.75	63.0417	85
	2.25	9.33333	30.8333	33.75	61.0833
	2.33333	12	16.7917	33.2083	47.5
	1.79167	8.375	23.3333	52.6667	75.4583
	2.45833	12.5417	22.9583	31.8333	68.4583
	2.58333	10	22.375	51.4167	53.5417
	2.66667	9.08333	28.375	39.5833	57.125
	1	9.83333	23.3333	43.375	121.542
	2.58333	8.75	20.6667	34.4167	52.8333
	2.70833	9.16667	23.7083	50.4167	78.6667
	1.16667	9.5	24.625	45.7083	55.75
	2	9.04167	28.7083	47.875	60.6667
	1.08333	9.45833	23.2083	53.375	77.4583
	2.875	8.875	27.2917	36.125	49.6667
	2.375	9.83333	34.125	38.2083	64.125
	2.83333	9.95833	23	47.4583	82.7917
	1.04167	15.875	25.875	34.75	48.6667
	2.66667	8	19	49.625	109.75
	3.20833	11.4167	19.5	37.7083	40.0417
	2.08333	13	26.25	33.7917	67.3333
	2.41667	9	32.9583	48.1667	70.0833
	2.16667	11.2083	183.208	3000.04	3000.04
	2	12.9583	22.0833	29.2083	53.9167
	2.20833	9.875	18.0833	24.8333	51.25
	2.08333	9.75	25.4167	49.5417	72.1667
	2.33333	9.04167	28.625	38.2917	54.8333
	2.91667	10.0833	23.5	55.375	67.5
	2.16667	8.91667	27.875	239.458	2804.62
	2.375	9.16667	19.0417	27.5417	41.0833
	2.33333	11.75	22.3333	32.25	52.1667
	2.45833	13.375	23.9167	56.9167	70.7083
	2.66667	9.875	28.9583	33.625	75
	2.25	9.875	18.9583	44.7917	61.1667
	1.25	9.08333	25.2083	59.75	74.7917
	2.25	8.79167	22.9583	42.5833	67.7083
	2.08333	9.875	24	51.3333	73.5
	2.66667	10.1667	27.4167	41.2917	59.0417
	1.58333	10.2917	32.3333	56.4583	81.7917
	2.58333	8.5	16.3333	22.75	55.0833
	1.29167	12.25	24.0833	36.5	64.2917
	2.33333	10.0417	22.4167	38.7917	67.3333
	0.958333	9.75	24.5833	49.875	98.25
	2.33333	10.1667	23.0833	53.2083	66.25
	2.625	10.125	30.0417	44.5417	63.125
	2.45833	9.625	23.2917	47.5833	70.7083
	1.41667	9.25	31.0417	40.25	64.2917
	2.04167	11.8333	19.5833	25.3333	49.0833
	0.916667	12.0833	19.0833	42.0833	60.7917
	2.66667	11.0417	23.9167	30.0833	66.7917
	2.66667	8.66667	78.9167	3000.04	3000.04
	2.33333	10.1667	36.5833	42.75	60.0833
	1.70833	9.58333	71.7917	870.667	3000.04
	2.375	11.7917	16.6667	36.5833	73.4167
	1.91667	9.41667	23.8333	43.4167	72
	2.04167	17.2083	21	33.6667	44.8333
	1.5	10.3333	47.2083	62.125	71.1667
	1	10.125	28.75	67.3333	79.875
	2.625	12.375	21.7083	33.6667	66.7083
	2.79167	9.20833	31.0417	58.125	54.2083
	1.54167	8.79167	30.7083	44.3333	64.25
	2.66667	9.79167	32.0833	40.9583	59.9167
	3.16667	11.625	18.0833	36.125	52.9583
	2.79167	9.75	32	45.7083	64.0833
	2.04167	6.79167	17.5417	25.2083	44.6667
	2.25	9.25	23.625	38.625	54.2083
	2.54167	12.125	20.4167	32.7917	44.3333
	1.95833	8.95833	23.6667	36.4167	85.1667
	2.83333	8.5	32.2083	47.4583	67.0833
	2.70833	9.75	19.375	53.7083	86.3333
	1.875	9.41667	19.4167	25.8333	52.5417
	2.83333	9.91667	26.875	58.75	82.5417
	2.58333	8.375	145.125	832.875	3000.04
	2.29167	9.70833	23.5417	46.2917	59.375
	1.75	10.625	21.375	34.2083	44.2917
	2.125	9.5	25.2083	40.7083	63.25
	2.70833	8.58333	39.5	45.9583	64.25
	2.33333	12.7083	19	32.875	48.4167
	2.75	9.25	25.5833	48.9167	71.7917
	2.25	9.58333	29.2917	40.4167	54.375
	1.375	12.2083	19.1667	29.25	48.4583
	2.83333	10.75	20.25	31.875	41.7083
	2.70833	8.91667	33.0417	72.3333	68.4583
	2.66667	9.66667	25.3333	75.9583	72.75
	2.04167	8.91667	30.0833	48.1667	64.625
	2.125	12.875	21.25	31.9167	52.875
	1.58333	9	22.625	43.9583	75.1667
	1.45833	9.125	31.75	47.7083	103.75
	2.58333	9.79167	25.25	53.625	65.8333
	2.91667	8.375	22.3333	44.1667	107
	2.70833	10.2083	23.625	48.2083	66.25
	2.375	9.70833	26.6667	88.7917	193.875
	1.54167	10.125	35	40.2917	78.2917
	2.83333	8.375	31.8333	50	178.5
	2.5	9	33.6667	65.2917	84.2083
	2.125	9.66667	16.0833	33.9583	72.0417
	1.91667	9.25	22.9583	45.0417	88.625
	2.16667	8.33333	25.7917	43.5833	72.8333
	1.125	9.79167	26.5833	41.875	102.375
	2.66667	8.08333	18.0417	46.25	47.4167
	2.5	8.91667	21.6667	43.0417	79.4167
	2.83333	9.25	29.2083	46.75	53.5417
	2.54167	12.5	29.0417	47.0833	60.4167
	1.79167	9.45833	22.4167	43.25	62.1667
	1.79167	9.79167	27.0833	46.5833	130.667
	2.125	9.79167	22.5	45	84.25
	2.125	9.79167	26.5	38.7083	74
	2.79167	11.375	18.125	198.625	514.083
	2.66667	10	26.6667	52.2083	68.4583
	2.16667	17.25	35.0417	38.5	58.4167
	2.41667	8.95833	25.125	50.8333	84.2917
	2.83333	9.75	19	37.5833	77.2083
	2.20833	12.75	30.8333	48.3333	66.5
	2.29167	10.5417	39.9583	68.2917	220.583
	1.45833	10.0417	19.0417	34.9583	94.0833
	2.70833	9.75	28.4167	44	76.3333
	2.625	12.7917	28.4167	44.9583	49.8333
	2.79167	10.1667	23.7083	39.3333	82.1667
	2.04167	9.33333	20.6667	45.25	64.5417
	2.5	8.54167	19.7083	32.5833	45.75
	2.75	8.95833	25.6667	45.625	66.0833
	2.66667	9.79167	32.7083	43.6667	49.5
	2.79167	9.41667	23.2917	45.4583	68.4167
	1.70833	16.4583	25.1667	32.75	51.1667
	2.375	9.33333	29.7083	38.2917	54.25
	1.75	9	28.5417	39.125	52.375
	2.375	12	25.0417	33.5417	138.167
	1.625	12.25	17.7083	44.25	60.8333
	1.08333	9.95833	22.7917	39.0833	67.3333
	1.83333	9.08333	22.6667	53	77.625
	1.41667	9.625	25.9167	34.4583	77.0833
	2.29167	8.58333	32	88.9167	554.625
	1.91667	9.04167	22.3333	34.0417	64.25
	1.875	12.3333	19.0833	36.9583	54.4167
	2.70833	9.75	28.5417	44.4167	66.375
	3.16667	11.9583	23.875	34.375	45.6667
	2.25	9.33333	22.75	44.2083	64.0417
	2.29167	12.375	15.5417	31.2083	48.125
	2.29167	11.5417	20.8333	38.6667	49.3333
	2.83333	9.625	26.9583	43.875	95.5833
	2	8.875	29.875	46.5417	66.1667
	2.33333	9.95833	29.2917	43.4167	63.7083
	1.875	10.125	26.6667	34.7083	50
	2.625	10.25	22.9167	45.5417	66.9167
	2.04167	10.4583	23.4167	48.1667	76.4583
	1.83333	8.54167	25.9583	43.7917	101.375
	2.625	9.66667	72.2083	113.333	56.125
	2.16667	9.04167	22.625	43.5	82.5833
	2.16667	10.3333	32.125	43.5	66.5417
	2.29167	9.95833	27.2083	74.4583	94.0833
	2.58333	8.5	35.6667	53.375	64.4167
	2.625	8.83333	22.5833	48.5833	81.2917
	2.16667	10.9583	211.792	288.583	3000.04
	2.16667	10.0417	25	38.5833	67.6667
	2.5	9.08333	21.5833	73.0833	83.0833
	2.25	8.66667	17.25	28.4167	38.8333
	2.04167	9.83333	22.2083	36.8333	48.3333
	1.70833	10.0833	37.5417	55.8333	68.875
	1.33333	10	39.2083	97.375	3000.04
	2.41667	7.83333	26.9167	40.25	59.2083
	1.41667	9.70833	17.7917	26.0417	69.4167
	2.70833	10.125	23.2083	56.6667	75.7083
	2.16667	11.9583	22.375	49.2083	179
	1.54167	10.7917	22.4167	29.8333	61.7083
	1.29167	9.625	19.7083	41.7083	55.75
	1.5	12.3333	22.25	33.9583	77
	2.41667	10.625	17.75	81.375	148.208
	2	9.125	22.3333	43.2083	67.625
	2.33333	11.9583	18.375	32.2083	41.9167
	2.5	8.29167	15.9167	30.5417	41.4583
	2.08333	10.125	19	70.5	86.7917
	1.125	9.58333	27.75	47.375	91.875
	2.41667	10.2917	31.4167	47.625	82.0417
	2.08333	8.83333	22.9583	43.5833	78.1667
	2.41667	8.45833	22.875	46.2083	81.125
	1.45833	8.16667	30.875	43.75	70.4583
	2.625	10.25	26.3333	121.458	3000.04
	1.33333	10.4167	20.0833	33.5	47.9167
	1.29167	9	29.9583	48.125	55.375
	2.33333	7.95833	22.375	39.0417	75.4583
	2.875	9.625	23.0833	43.4583	70.875
	2.125	9.04167	32.5833	43.875	103.333
	1.04167	9.70833	20.2083	41.7083	61
	2.75	8.95833	26.625	46.4583	122
	2.83333	9.75	22.8333	51.4167	62.125
	2.5	9.08333	18.9583	168.958	738.458
	2.33333	8.875	23.1667	45.0833	75.2083
	1.45833	10.9583	20.7083	30.6667	39.7083
	2.45833	11.8333	30.9167	46.2917	73.9167
	2.625	9.79167	18.75	64.0833	67.7083
	2.79167	10.0833	23.1667	47.5417	61.625
	2.54167	12.7083	22.9167	34.5417	48.1667
	2.20833	8.04167	17.8333	31.25	45.1667
	2.70833	8	26	50.2917	73.7083
	2.375	8.58333	15.375	35.0417	135.583
	1.625	8.70833	21.2083	41.4583	54.375
	2.08333	9.91667	23.5	42.9583	90.5417
	2.41667	8.91667	14.875	26.625	40.2917
	1.41667	11.75	21.0833	33.0417	46.25
	1.41667	12	20.9583	43.0833	53.5833
	2.45833	9.83333	18.25	32.5417	44.8333
	2.29167	9.375	22.75	52.5833	70.0417
	1.75	8.66667	22.4167	58.2083	85.4583
	2.29167	9.75	22.4167	50.8333	68.2917
	2.375	11.5	69.9583	3000.04	3000.04
	2	10.2083	27.125	55.6667	76.3333
	1.75	9.16667	25.75	43.5	57.8333
	2.70833	8.20833	23.3333	44.2083	80.9583
	2.16667	9.45833	26.4167	54.5	75.5
	1.83333	11.7083	17.0833	26.875	52.875
	1.79167	9.45833	24	28.0833	45
	1.91667	8.58333	21.5	40	70.4167
	2.45833	9.83333	23.0833	44.7083	88.6667
	2.625	9.45833	28.0833	51.375	67.75
	3.08333	11.1667	33.1667	47.8333	87.5833
	2.04167	7.91667	25.8333	45.0417	75.1667
	2.45833	10.1667	28.7083	46.5417	63.3333
	2.20833	8.41667	23.625	40.75	71.0417
	3	9.66667	29.125	60.5	71.25
	2.29167	9.79167	17.5	48.1667	98.6667
	2.5	9.83333	27.0417	38.9167	48.4583
	2.33333	9.08333	17.375	35.625	48.5
	2.625	8.875	18.9167	34.4583	46.875
	2.91667	10.2083	23.5	55.0833	68.5417
	2.20833	13.1667	21.625	32.9167	45.6667
	2.08333	11.9583	20.5	31.7917	62.75
	2.25	8.5	23.7083	47.7917	120.583
	1.79167	10.375	23.375	134.5	3000.04
	2.20833	9.125	34.25	51	71.0833
	1.66667	9.75	24.25	39.5	53.5833
	1.66667	10.3333	23.125	79.125	229.292
	2.66667	8.70833	23.5417	66.6667	80.375
	2.83333	9.83333	26.9583	47.5833	80.2083
	2.41667	9.08333	29.7083	43.5417	67.9167
	1.125	11.5417	18.9583	37.75	76.875
	2.83333	10.0833	21.9583	36.4583	61.5833
	2.66667	9.91667	27.25	40.4583	84
	1.83333	10.1667	50.5	1729.42	2257
	1.45833	9.625	43.0417	3000.04	3000.04
	2.375	9.45833	29.375	43.9583	56
	1.625	10.25	22.8333	51.7083	67.4167
	2.08333	11.9583	24.4167	32.1667	1298.42
	2.16667	9.33333	23.25	47.2917	150.542
	1.79167	10.2083	30.0417	53.375	62.0417
	1.83333	8.45833	23.6667	72.6667	85.5
	1.75	9.16667	22.375	38.7917	80.625
	2.33333	8.83333	228.375	1136	3000.04
	1	15.7083	28.9583	43.4167	999.208
	2.66667	9	23.625	49.75	65.625
	2.79167	9.875	22.5	44.9167	58.2083
	1.33333	9.08333	23.5833	49.8333	64.1667
	2.625	9.58333	22	33.2917	55.125
	2.25	9.70833	24.75	77.7083	413
	2.875	8.875	23.625	69.9583	84.875
	2.70833	10.0417	23.5417	55.7917	69.25
	2.625	7.625	23.375	47.4583	76
	2.25	9.375	23.625	43.8333	73.875
	2.54167	9.25	24.4167	67.8333	80.9583
	1.70833	8.5	25.6667	43.5417	57.1667
	1.45833	8.66667	19.8333	38.875	50.7917
	2.66667	9.25	23.5	49.125	72.3333
	2.83333	10.7917	19.375	40.3333	64.9167
	2.25	9.16667	22.0417	39.4167	116.333
	2.16667	9.41667	24	37.4583	65.75
	2.20833	10.1667	22.375	53.125	63.125
	1.58333	9.54167	21.9583	64.5417	80.9583
	2.29167	9.29167	18.9583	54.125	68.625
	1.20833	13.375	27.875	38.1667	55.0417
	1.5	9.70833	32.9583	47.8333	111.667
	1.375	11.3333	19.0833	33.1667	39
	2.58333	9.08333	26.4583	46.375	69.5
	1.54167	8.04167	34.0833	68.6667	61.2917
	2.625	8.83333	23.2917	43.1667	83.9583
	1.16667	14.0417	33.5417	43.875	69.5417
	2	10	27.6667	47.125	59.25
	2.66667	9.45833	23.5833	54.75	85.5833
	1.58333	9.625	106.583	318.292	3000.04
	1	8.5	19.7083	22.75	50.7083
	1.70833	11.5833	25.6667	35.875	71.375
	2	8.41667	16.875	32.5417	41.9167
	2.08333	9.41667	18.9583	54.1667	68.5
	2.08333	9.625	23.875	35.375	53.375
	2.04167	9.70833	34.6667	54.5833	129.333
	2.08333	9.95833	23.5	45.3333	86.0833
	2.04167	9.16667	24.625	50.3333	70.1667
	2.125	13.2917	19.7917	35	53.2917
	1.41667	9.70833	25.7917	35.0833	53.7917
	2.04167	8.45833	24.4167	37.9583	55.0417
	2.625	5.04167	23.7917	42.9167	85.5417
	2.04167	10.3333	23.375	54.2917	59
	2.95833	9.45833	19.2083	43.5	69.2917
	1.70833	12.7083	21.0833	32.375	45.9583
	2.75	9.54167	23.5417	37	64.6667
	2.66667	9.79167	20.875	45	49.4167
	1.25	5.625	22.625	32.5	58
	2.29167	10.375	25.8333	36.9167	82.0833
	2.25	9.91667	21.9583	43.7083	57.5833
	2.875	9.5	34.25	68.1667	79.4583
	1.79167	9.125	23.375	52.3333	69.9583
	2.33333	9.91667	25.7083	67.5	73.875
	2.91667	9.125	29.7083	41.5833	99.3333
	2.08333	10.7917	22.25	34.1667	45.625
	3.08333	8.20833	19.0417	34.0833	40.125
	2.875	9.41667	23.5833	52.875	79.125
	2.79167	10	23.5	39.5833	46.1667
	2.625	8.95833	23.5	43.8333	79.625
	1.41667	9.04167	22.8333	63.6667	143.583
	2.58333	9.45833	43.6667	61.2917	376.333
	2.83333	8.91667	24.9583	239.458	3000.04
	2.5	8.83333	24	41.0833	73.5833
	2.5	9.25	23.4167	49.0417	74.9583
	2.5	8.5	26.9167	38.375	56.75
	1.75	12.0833	21.75	32.6667	46.5417
	2	9.95833	23.5	42.9167	78.5417
	2.20833	9.45833	23.1667	43.375	83.0833
	1.83333	9	25.3333	45	84.8333
	2.66667	13.5833	24.75	31.4583	59
	1.125	9.58333	23.0833	46.5	93.1667
	2.375	9.58333	26.4167	70.75	79.2917
	2.125	12.375	21.8333	49	60.9167
	2.20833	8.625	29.7083	51.9167	95.4583
	2.54167	10.0417	23.625	55.4583	66
	2.20833	9.875	23.0417	40.0417	88.4583
	2.16667	9.95833	22.7083	27.6667	63.9583
	2.83333	11.4167	18.4167	28.4583	41.0833
	2.375	12.375	22.5	31.8333	47.2917
	1.875	8.5	20.7917	34.2917	55.4583
	1.54167	9	16.5833	29.2917	67.9167
	0.916667	10.0417	23.25	48.125	59.6667
	2.375	9.375	33.1667	40.5833	59.625
	2.625	8.75	20.125	33.4583	52.625
	1.54167	9.95833	27.6667	46.3333	84.0833
	2.875	8.875	26.9167	39.9167	57.4167
	2.25	9.625	23.1667	52.3333	113.75
	2.04167	9.75	39.75	48.125	54.9167
	2.45833	9.95833	25	86.7083	131.75
	2.54167	10.2917	26.75	43.125	82.3333
	1.83333	9.08333	14.125	44.2083	69.375
	3	10.25	23.5	42.9583	74.7917
	1.95833	9.625	23.625	44.7917	78.7083
	2.58333	15.3333	34.8333	55.5417	210.958
	2.25	10.0417	23.4167	75.6667	130.75
	2.625	9.375	25	54.2083	995.208
	1.16667	11.1667	20.6667	33.1667	50.9583
	1.75	12.6667	28.4167	196.75	445.583
	2.29167	9.16667	32.75	58.5417	64.75
	2.54167	12.0417	22.5417	41.4583	54.1667
	2.375	9.66667	32.25	38.7083	73.8333
	2.83333	12.375	27.9167	86.2917	69.3333
	2.25	10.0833	26.9167	68.7083	73
	2.54167	9.33333	20.9583	40.5	59.625
	1.375	9.20833	175.333	2938.08	3000.04
	2.08333	10.4167	27.4167	52.875	93.2083
	1.75	8.58333	23.5	55.0833	74.2083
	1.5	11.875	18.4583	31.875	41.75
	1.41667	10.25	18	72.8333	132.042
	2.20833	12	34.6667	37.9167	64.75
	2.41667	9.58333	356.375	1099	3000.04
	2.41667	10.0417	22.9583	61.5417	81.9583
	2.29167	10.0417	22.7083	43.9167	80.2917
	2.95833	9	30.125	42.8333	95.7917
	2	10.625	34.6667	42.1667	60.5833
	2.25	7.25	19.875	29.75	48.3333
	3.08333	9.70833	28.2917	42.1667	74.75
	2.54167	9.83333	16.125	30.2083	41.875
	1.75	9.83333	26.8333	40.7917	62.4583
	1.125	10.2083	37.6667	47.75	65.7917
	2.20833	9.75	23.7083	43.0833	69.8333
	2.41667	10.125	24.4167	39.5	47.75
	2.25	9.08333	30.7917	43.2917	74.375
	2.45833	9.75	15.3333	30.1667	45.3333
	1.41667	6.58333	20.375	31.0833	72.3333
	1.5	9.16667	22.625	37.4583	134.208
	2.08333	12.2917	19.0833	33.4167	46.0833
	1.54167	10.2083	22.75	36.875	70.7083
	2.33333	10.2083	29.125	33.5417	85.9583
	2.375	9.70833	25.9583	37.7917	364.5
	2.125	10.0417	34.7917	54.6667	69.875
	2.04167	8.75	26.0833	45.75	59.4583
	2.875	8.625	27.125	45.6667	70.7083
	2.875	16.9167	32.3333	45.5417	67.375
	2.83333	9.95833	27.6667	54.4583	66.9167
	2.16667	13.6667	28.375	286.667	2599.08
	2.5	10.2083	24.9583	46.4583	73.5
	2.29167	9.75	29.8333	50.25	68.1667
	2.25	9.70833	31.8333	49.2917	58.7917
	1.95833	9.08333	53.1667	91.875	1262.17
	1.83333	9.54167	27.5833	53.5833	82.5
	1.58333	9.04167	23.3333	45.125	51.7083
	2.375	9.875	24.875	46.875	58.7917
	2.91667	8.33333	19.7083	35	47.25
	2.20833	9.83333	23.7083	62.4583	84
	2.41667	8.66667	25.7917	42.25	63.0833
	1.70833	9.5	27.875	33.5833	66.0833
	2.33333	9.20833	25.875	104.583	87.8333
	2.95833	9.41667	27.375	49.4167	89.2083
	2.20833	9.625	23.5417	50.1667	94.4583
	2.45833	9.04167	24.75	56.2917	78.625
	1.58333	9.83333	26.4583	54.9583	383.833
	3	10.125	20.3333	30.2917	47.4583
	2.79167	10.1667	28.875	62.75	82.6667
	2.33333	8.25	26.8333	40.7083	67.7083
	2.41667	10.0417	25.0833	44.0833	54.25
	1.29167	10.375	28.625	35	53.125
	2.41667	12.6667	23.7083	47.0417	91.8333
	2.20833	12.6667	17.875	31.625	39.5833
	2.5	8.33333	18.7083	32.4583	39.8333
	2.125	9.45833	23.5	50.8333	74.0417
	2.66667	13.8333	26.2917	39.125	53.6667
	1.91667	10.0417	39.2917	48	71.6667
	2.45833	8.79167	28.9583	43.6667	56.375
	1.83333	11.4583	30.7917	62.0833	133.375
	1.29167	9.875	26.1667	42.3333	53.625
	1.41667	12.6667	20.75	32.7083	52.0417
	2.33333	12.7083	31.875	81.9167	101
	1.875	9.16667	18.3333	63.75	74.1667
	2.125	15.5833	23.9583	52.9167	69.4167
	2.54167	9.625	18.1667	45.2083	76.625
	2.20833	8.625	23.625	58.375	72.4583
	1.375	8.91667	19	48.0833	76.5
	2.33333	9.375	19.0417	55.2917	67.6667
	2.875	9.41667	25.6667	78.375	2117.67
	2	7.91667	22.125	39.9167	75.4167
	1.79167	11.0833	21.0833	29.75	76.9583
	1	10.1667	23.8333	47.6667	122.833
	2.91667	9.04167	18.625	51.5833	58.6667
	2.45833	10.2917	30.125	42.375	60.7917
	2.625	10.25	26	51.0417	73.2083
	1.54167	11.2083	14.625	36.0417	83.125
	2.75	9.66667	24.4167	41.2917	72.5
	2.54167	13.4583	27.5	39.0417	49.875
	2.25	12.5	19.4583	33.7083	39.5
	0.916667	9.16667	22.875	47	71.7083
	3.16667	7.70833	14.6667	31.2917	39.5833
	2.29167	8.83333	30.1667	38.0833	54.0833
	1.16667	10.2083	29.2917	48.5417	60.1667
	2.20833	13.2083	21.1667	32.8333	46.5417
	2.375	9.45833	18.2917	32.75	55.625
	1.79167	10.125	25.1667	45.375	62.9167
	2.5	8.66667	20.9167	64.125	146.542
	2.125	13.5	16.2917	31.75	68.3333
	1.5	8.70833	30.2917	60.5833	75.0417
	2.125	9.875	28.7917	39.0833	58.2083
	2.5	9.5	22.4583	41.125	123.875
	2.375	9.83333	23.3333	46.2083	83.875
	2.25	13.0417	17.5833	28.625	47.75
	2.625	15.2917	23.5417	33.625	45.375
	2	9.5	23.9167	47	70.9583
	2.375	9.16667	23.125	36.25	80.2083
	2.04167	12.3333	20.4167	30.875	50.3333
	1.58333	8.875	23.375	43.1667	73.875
	2.33333	9.08333	22.75	31.7083	61.5417
	2.58333	14.5	21.25	37.5	103.917
	2.70833	12.5417	19.5417	36.6667	60.9167
	1.75	10.875	35.9583	45.9583	52.125
	2.91667	5.20833	29.9583	43.4583	58.2083
	1.33333	10.0417	19	28.0417	42.0833
	2.375	10.0833	29.75	44.5	73.3333
	2.16667	8.83333	30.1667	52.0417	72.4583
	1.95833	9.04167	31.3333	37.6667	52.5833
	2.83333	10.0417	23.5	52.6667	94.8333
	2	9.91667	28.6667	39.2083	48.5
	3.16667	10.5	21.125	36.1667	58.2917
	2.58333	11.875	17.875	34	46.9583
	2	10.4167	25.5	44.2917	119.958
	1.58333	8.95833	26.5833	77.6667	124.417
	1.79167	9.125	23.2917	39.5	75.7917
	2.58333	9.83333	21.875	62.2917	101.208
	0.916667	9.45833	23.3333	41.7917	74.4167
	1.70833	9.83333	44.6667	545	3000.04
	1.75	12.8333	20.7083	33.8333	55.2083
	1.125	9.29167	24.8333	56.25	66.9583
	2.66667	9.29167	36.0417	42.9167	50.3333
	2.16667	7.5	30.4167	871.625	3000.04
	2.04167	13.7083	24.1667	40.4167	59.9583
	1.79167	12.4583	17.75	29.375	41.4167
	2.08333	10.0833	28	35.375	62.3333
	2.29167	9.125	23.5	46.3333	70.0833
	1.04167	9.625	26.7083	39.625	66.7917
	2.45833	9.29167	23.2917	42.9583	77.7083
	1.54167	8.5	21.4167	33.0833	52.2083
	2.70833	9.5	30.875	32.2083	73.875
	2.54167	9.41667	21.3333	32.2917	55.6667
	1.58333	10.0833	28.625	51.0833	112.833
	1.04167	9.70833	25.4167	44.5833	51.4167
	2.625	8.5	18.5	28.125	38.9583
	2.875	10.0833	19.25	33.9167	85.0417
	2.04167	5.625	25.4583	195	2342.5
	2.25	18.0417	27.0833	37.7083	56.125
	2.66667	9.91667	22.8333	42.4167	72.6667
	1.29167	9.41667	23.2083	43.7083	92.0417
	0.958333	8.625	27.2917	55.5833	72.4583
	2.25	10.1667	22.7917	43.2083	74.125
	1.95833	10.1667	23.0417	34.8333	82.5
	2.29167	9.91667	34.2083	81.5	448.417
	3	8.45833	22.2917	92.7083	203.708
	2.70833	9.625	23.6667	69.3333	99.7917
	1.95833	9.45833	17.75	41.875	64
	2.75	8.70833	24.625	79.6667	90.2083
	2.5	9.54167	22.7917	60.875	75.1667
	1.25	9.75	33.6667	56	71.0833
	2.16667	10.4583	23.75	40.875	63.4167
	2.20833	9.41667	22.9583	46.1667	68.5417
	2.91667	10.25	58.5	2017.17	3000.04
	2.83333	8.33333	15.0417	33.125	45.5833
	1.66667	12.9167	21.5417	38.3333	68.9167
	1.83333	9.45833	22.5	57.5	90.125
	2.66667	10.875	18.4583	32.2917	46
	1.625	9.79167	35.9167	47.9167	55.5417
	2.29167	8.20833	38.875	169.208	184.75
	2.75	11.7083	21.5417	33.0417	47.125
	2.45833	10	29.375	35.9167	69.7083
	1.54167	9.33333	23.75	36.0417	58.0417
	1.83333	8.625	17.1667	30.4167	52.5417
	2.5	11.7083	272.167	1450.29	3000.04
	1.83333	8.875	29.4583	46.875	247.958
	2.08333	11.4583	19.6667	28.9583	40.75
	2.70833	16	29.125	3000.04	524.708
	2.625	5.54167	17.3333	31.5417	53.5
	3	9.54167	30.0417	39.7917	61.125
	2.70833	10.2083	32	47.9583	66.7917
	2.625	9.54167	22.5833	35	51.9167
	2.58333	9.83333	25.25	50.4583	73.7917
	1.33333	10.0833	23.25	37.0833	95.2083
	1.95833	10.9167	22.5	31.9583	52.5417
	2.125	8.95833	25.4167	47.625	56.3333
	2.33333	9.875	29.2083	47.0417	50.0417
	2.75	10.0417	37.9167	48.375	75.2917
	1.91667	12.9583	26.4167	38.875	42.625
	2.54167	9.04167	42.1667	121.625	2641.33
	2	9.66667	36.375	44.5833	69.125
	2.08333	9.83333	25.2083	91.8333	55
	2.75	10.1667	23.4167	41	76.2917
	2.54167	9.625	23.4583	47.875	72.9583
	2.16667	10.0417	26.25	46.5	61.7083
	2.125	8.29167	20.1667	33.125	70.25
	2.66667	8.5	20.6667	35.3333	50.7083
	1.875	11.25	17.0417	30.4167	46.4167
	2.83333	8.54167	50.0833	115.583	159.417
	2.29167	10.1667	38.5833	39	265.542
	2.54167	9.54167	20.5833	28.875	62.9167
	2.45833	9.20833	36.0417	42.3333	76
	1.75	8.875	22.6667	37.625	93.2917
	1.95833	10.7917	24.75	42.4167	48.5417
	1.79167	9.91667	48.4583	78.6667	245.125
	2.54167	12.6667	21.1667	38.7917	57.8333
	1.91667	13.0417	21.1667	29.5833	42.9583
	2.5	10	23.75	74.5	101.083
	2	8.875	23.375	43.625	72.4583
	1.16667	10.0417	18.875	50.625	68.875
	2.45833	9.70833	66	2496.75	2986.54
	2.54167	9.29167	27.0833	48.5	86.5
	2.45833	8.95833	29.5833	43.125	63.1667
	2.29167	9.08333	25.25	50.1667	85.5
	2.375	10.25	20.375	38.1667	49.875
	2.91667	12.375	25.875	49.4583	57.25
	1.58333	10.2917	23.3333	45	84.1667
	1.79167	9.33333	22.4583	31.7083	46.125
	2.875	9.83333	25.3333	36.2917	70.2917
	2.625	12.625	26.6667	40.0833	55.5417
	2.91667	9.58333	23.375	66.9167	185.667
	2.16667	9.58333	26.9583	30.2917	74.5833
	1.95833	17.8333	24.8333	31.9583	49.7083
	1.20833	9.95833	23.625	54.4167	116.542
	1.5	10.0417	23.5417	82.2083	82.5833
	1.66667	9	29.5	68.0833	82.75
	1.625	10.1667	23.1667	80.1667	1221.04
	2.41667	10	37.75	47.0417	72.6667
	1.45833	9.33333	23.9583	52.375	66.4583
	1.70833	10.0417	22.5	50.5833	68.5417
	2.33333	13.0833	17.1667	36.125	56.4583
	2.29167	9.875	107.5	1253.83	3000.04
	1.625	9.29167	33.1667	50.5417	88.6667
	2.54167	9	27.375	45.5	63.125
	2.25	9.33333	18.2083	24.2083	3000.04
	2.625	11.9583	18.8333	37.2083	49.125
	2.83333	9.66667	18	67.625	72.875
	2.08333	8.75	27.5833	41.7083	79.2083
	1.91667	8.875	18.625	51.8333	77.4583
	2.375	9.41667	23.2917	47.125	73.9167
	2.45833	7.95833	19.1667	43.4167	74.875
	1.45833	10	30.9583	40.5	55.625
	1.54167	11	21.25	38.9583	55.5417
	2	12.625	18	34.2083	55.7917
	1.5	11.375	20.9583	34.7917	53.8333
	1.91667	9.66667	18.2917	63.9583	76.4583
	1.91667	12.4583	19.2083	36.2917	64.125
	1.95833	9.16667	28.4583	52.75	77.875
	2.29167	9.95833	26.75	45.5833	69.7083
	2.91667	9.70833	29.6667	35.25	48.875
	2.58333	9.58333	23.0833	101.792	104.125
	1.16667	13.2083	20.5833	41	51.8333
	2.16667	8.875	22.0833	50.125	73.25
	1.33333	9.41667	23.1667	46.0417	78.0833
	2.08333	8.875	28.1667	50.125	58
	2.125	9.75	28.8333	41.4167	58.875
	2.04167	8.91667	23.0417	47.7917	68.0417
	2.29167	11.4583	23.4167	34.4583	48.2083
	2.58333	9.20833	33.625	42.75	60.3333
	1.95833	10.1667	23.7917	41	71.4583
	2.66667	14	23.9167	33.75	54.1667
	2.375	10.25	22.5833	41.8333	66.0417
	2.16667	8.91667	18.9583	31.0833	43.7917
	2.25	10.3333	24.9583	34.8333	55.625
	2.70833	8.91667	23.2083	43.375	72.75
	1.08333	12.2917	21.5	28.0833	49.9167
	1.41667	10.2083	18.3333	45.1667	73.8333
	1.75	12.4167	22.3333	54.4583	73.5417
	1.83333	9.83333	24.0833	45.6667	81.875
	2.91667	12.5	29	48.1667	169.042
	2.125	8.33333	26.3333	57.9167	83.8333
	0.916667	9.29167	36.75	39.0833	65.2917
	1.91667	9.66667	30.6667	41.75	58.7083
	2	12.9167	21.4167	39.375	70.2083
	2.375	12.75	25.2083	30.75	78.1667
	1.5	13.3333	25.4167	40.2083	53.4167
	2.125	15.1667	30.4583	33.1667	56
	1.41667	10.2917	23.4167	34.125	69.0833
	1.83333	10.5417	23.7917	63.5417	110.167
	2.70833	9.91667	23.4167	58.0417	90.4583
	2.625	10.125	26.375	42.3333	68.125
	2.33333	5.66667	22.6667	55.875	66
	1	9.91667	25.1667	40.8333	69.375
	2.54167	9.95833	22.5833	56.1667	98.75
	1.83333	9.54167	23.25	41.1667	64.0417
	2.08333	9.04167	23.0417	48.7083	90.9167
	2	9.70833	20.7083	32.2917	70.6667
	1.25	8.83333	18.5833	43.5	90
	2.125	9.5	26.5417	34.8333	50.25
	2.54167	8.95833	21.4167	33.9167	50.875
	1.875	10.2917	27.4583	49.0833	73.9167
	2.45833	6.33333	25.75	40.5833	72.2083
	2.25	10.2083	41.875	67.75	375.667
	2.33333	9.95833	24	43.125	57.7917
	2.91667	9.5	26.3333	53.125	1232.96
	2.79167	8.79167	28.5	42.9167	70.0417
	2.625	12.25	20.1667	51.25	78.5833
	1.625	12.1667	19.1667	27.5417	46.1667
	1.625	9.83333	27.75	44.625	77.4167
	2.20833	10.1667	28	46.0833	89.5417
	1.875	8.625	23.8333	50.5	76.9167
	2.83333	10.2917	28.375	52.0833	55.6667
	2.375	10.25	20.2083	28.5833	52.0417
	1.95833	12.25	20.5	29.625	45.75
	1.25	8.83333	43.4167	45.0833	77.2083
	1.25	8.70833	25	64.25	79.4583
	1.33333	9.5	20.9583	45.0417	50.75
	1.875	8.83333	23.375	43.4583	58.5417
	2.5	10.0417	23.375	53.8333	73.0417
	2.04167	9.91667	23.75	64.3333	76.1667
	1.95833	11.75	20.8333	34.875	43.4167
	2.79167	9.29167	28.5417	40.4167	47.875
	1.91667	9.5	23.4167	44.8333	185.667
	2.29167	10.5	24.4167	28.8333	48.5
	1.5	10.375	23.1667	44.6667	71.3333
	2.5	10.0833	23	57.5417	73.875
	1.41667	8.58333	78.375	3000.04	3000.04
	2.54167	11.2917	26.375	39.1667	75.5417
	2.625	7.04167	17.8333	30.5	161.417
	2.33333	9.5	22.7917	49.3333	69.75
	2.66667	9.33333	18.9583	34.1667	46.6667
	1.20833	9.66667	18.6667	43.8333	64.2917
	2.58333	10.25	25.7917	36.125	65.5833
	2.29167	9.45833	25.75	48.5417	73.7083
	2.20833	9	27.2083	48.5833	53.5833
	2.5	10	26.6667	32.875	58.4583
	1.66667	9.66667	25.7917	172.167	960.417
	2.75	8.66667	25.0833	31.5833	70.1667
	2.29167	10.1667	22.6667	46.9583	83.7083
	1.45833	9.41667	23	60.4583	299.375
	2.16667	9.83333	23.125	44.9167	64.25
	0.916667	9.95833	23.25	42.875	71.875
	1.58333	12.5417	22.5	33.7083	46.7917
	2.25	10.4583	29.0417	49.7917	69.9167
	2.5	12.3333	21.3333	33.375	47.8333
	2.66667	8.91667	18.9583	44.9167	85.9167
	2.125	9.125	25.3333	40.5833	82
	2.54167	8.79167	23.2917	65.1667	74.5833
	2.29167	9.875	19.5417	48	57
	2.54167	9.25	36.1667	51.7917	135.333
	1.5	8.75	21.5833	32.75	54.3333
	1.875	8.125	25.5	53.5	79.6667
	1.375	12.1667	28.75	29.5833	50.6667
	2.25	9.16667	30	39.6667	69.8333
	3.08333	10.1667	26.9583	43.7917	75.2917
	2.66667	10	28.75	86.7083	84.0833
	2.29167	8.83333	22.5417	45.0833	59.875
	3.04167	8.91667	27.2083	41.375	94.7083
	2.45833	12.75	28.0833	57.625	71.2917
	2	12.5833	22.5	30.9583	86.0833
	2.20833	9.375	18.875	55.125	68.5417
	2.41667	10.1667	24.8333	52.5417	60.0833
	1.58333	9.29167	25.25	40.75	49
	2.75	12.875	21.3333	46.7917	76.4167
	2.625	9.75	21.5417	32.25	66.4167
	2.70833	9.70833	23.5833	52.5	98.9583
	1.875	9.5	23.5833	78.7917	95.8333
	2.41667	10.2083	25.6667	61.2083	65.8333
	2.16667	9.25	27.3333	492.208	2400.5
	1.04167	9.33333	29.5417	41.375	72.1667
	2.66667	9	23.4583	36.4167	56.625
	2.5	11.5833	20.125	32.5417	69.1667
	2.625	9.25	19.0417	57.7917	83.7083
	2.33333	13.125	33.0833	50.8333	83.5
	1.75	9.25	21.75	60.5417	75.9583
	2.66667	17.7917	28.2917	33.7917	47.4167
	1.70833	8.79167	30.2083	65.375	91.25
	2.66667	8.875	16.625	25.7083	39.25
	2.625	9.08333	31.8333	97.4167	260.583
	2.16667	9.83333	23.375	37.5833	101.708
	2.5	9.625	34.0417	46.4583	80.5417
	2.79167	8.125	18.4167	50	97.4583
	2.58333	10.3333	25.375	49.9167	69.9583
	2.79167	5.29167	23.75	36.375	178.417
	1.95833	12.5417	22.0417	32.0833	45.25
	1.08333	10	23.3333	49.6667	112.417
	1.91667	9.83333	24.3333	51.5417	66.875
	2	13.8333	25.5417	40.5	56.7917
	2.125	10.125	24.4167	36.75	47.6667
	1.79167	10.2917	15.3333	49.5833	87.9583
	1.95833	9.79167	32.9583	37.9583	193.667
	2.66667	9.54167	26.5417	43.25	56.7917
	2.75	9.375	39.9583	50.5417	76.2083
	1.91667	10.0833	31.5833	42.875	68.2917
	1.58333	9.04167	15.7083	25.2917	54.875
	1.625	12.7917	19.7917	40.4583	74.2917
	2.20833	9.08333	22.375	48.5417	83.1667
	1.45833	10.375	31.2917	45.9583	71
	1.75	9.83333	29.1667	318.208	3000.04
	1.91667	11.125	16.5	31.9167	67.5417
	1.33333	11.0833	22.125	31.8333	97.3333
	3	7.91667	22.2917	44.9167	92.0833
	2.66667	9.625	22.7083	65.375	72.9583
	1.08333	9.83333	26.7917	54.5417	64.1667
	1.625	9.91667	23.0417	39.2917	77.5417
	2.5	12.6667	23.9167	39.625	49.625
	2.29167	12.4583	25.7083	38.7083	52.9583
	3	9.79167	26.5	37.2917	50.1667
	2.33333	11.4583	16.4583	32.7083	47.4167
	2.41667	7.91667	19.1667	25.9167	46.0417
	2.66667	9.20833	27.7083	50.125	71.0417
	2.66667	9.04167	23.5417	59.2083	60.8333
	2.125	17.5833	28.875	40.875	74.25
	1.5	9.95833	23.6667	52.25	107.625
	1.83333	8.66667	32.25	45.4167	63.9583
	1.29167	7.66667	25.125	48.0833	81.25
	2.45833	8.875	26.2917	59.0833	58.4583
	1.95833	9.375	26.2083	41.4583	57.5417
	1.20833	8.66667	28.0833	52.375	72.2917
	2.625	9.41667	23.0833	35.375	53.0417
	2.20833	10.1667	32.2083	64.8333	145.125
	1.33333	8.91667	25.75	43.8333	72.2083
	2.54167	8.70833	22.9167	35.9583	76.9167
	1.375	9.375	32.6667	56.3333	78
	1.70833	13.1667	28.875	33.75	55.125
	1.83333	9.70833	28.375	38.7917	90.5417
	2.33333	10.4167	16.4167	35.2083	51.5
	1.91667	12.375	26.6667	35.875	61.25
	1.70833	8.95833	20.4583	39.7083	61.1667
	2.08333	8.875	25.0833	49.3333	157
	3	9.79167	30.7917	57.4167	67.125
	2.125	8.75	23.6667	52.75	69.5
	1.79167	9.70833	27.75	48.2083	64.9583
	2.58333	12.375	28.25	57.8333	68.875
	1.79167	9.16667	32.5417	36.0833	52.9167
	2.20833	12.8333	18.9583	45.25	64.7083
	2.70833	9.83333	27.0417	47.2083	46.7917
	2.29167	7.95833	22.1667	32.9167	53.2917
	1.16667	9.70833	24.7917	42.75	83.6667
	1.58333	10.0833	28.7917	43.7083	103.542
	2.16667	8.70833	31	37.0417	78.5
	2.375	9.16667	23.25	50.4167	70.1667
	2.29167	9.66667	30.25	56.1667	110.417
	3	10.5	22.75	48.7083	65.0833
	1.5	8.79167	19.3333	30.9583	47.4583
	0.958333	9.20833	27.7917	54.375	69.6667
	1.75	9.16667	18.875	46.125	70.3333
	2.75	11.9167	20.375	43.8333	69.1667
	2.29167	9.75	23.1667	46	85.5417
	2.5	10.4583	33.375	54.625	77.8333
	1.95833	8.91667	29.4583	43.1667	48.3333
	2.16667	12.0417	31.7083	53.75	120.083
	2.20833	13.2083	22.8333	35.5417	55.125
	3	8.54167	18.25	29.9167	40.7917
	2.58333	10.0833	25.6667	49.9583	64.75
	2.25	8.625	23.4583	43.2917	61.0417
	2.54167	9.08333	74.25	271.042	2029.38
[truncated: 8,004 more rows]
[truncated: 51 more columns]
